# Supplementary material for: Longitudinal and cross-sectional sampling and whole genome sequencing of Campylobacter in a chicken abattoir reveal highly dynamic population structure
Source: Appl Environ Microbiol. 2025 May 9;91(6):e02369-24. doi: 10.1128/aem.02369-24 (PMC12175525; doi:10.1128/aem.02369-24)
Supplement: Table S1 — List of all sequenced isolates in this study. [file aem.02369-24-s0002.xlsx]

## Sheet: Sheet1
ID	Accesion No.			Genomic diversity			Isolation data			Antimicrobial resistance (predicted)					Mobsuite Plasmid profiles (NCBI accesion No. of closest reference)
	SRA	Biosample	NCBI Assembly	ST	Lineage	Clonal complex	Week	Date	Location	Beta-lactam	Tetracycline	Macrolide	Quinolone	Aminoglycoside	AC321	AC320	AE190	AB468	AB469	AC501	AC502	AC439	AC498	AD894
R1S1-10A	SRS18467925	SAMN36786650	GCA_031166185.1	46	46	ST-206	1	2020-08-05	Machine	R	R	S	S	S	CP022078							MH634989
R1S1-11A	SRS18468244	SAMN36786918	GCA_031174475.1	1629	1629b	ST-828	1	2020-08-05	Machine	S	S	S	S	S				MH634990
R1S1-11B	SRS18468246	SAMN36786919	GCA_031174515.1	1629	1629b	ST-828	1	2020-08-05	Machine	S	S	S	S	S				MH634990
R1S1-11C	SRS18468248	SAMN36786920	GCA_031174605.1	1629	1629b	ST-828	1	2020-08-05	Machine	S	S	S	S	S				MH634990
R1S1-12A	SRS18467957	SAMN36786921	GCA_031166845.1	11726	11726	ST-828	1	2020-08-05	Machine	R	R	S	S	S		CP017861	CP025282	MH634987		CP017855
R1S1-12B	SRS18467958	SAMN36786922	GCA_031166825.1	11726	11726	ST-828	1	2020-08-05	Machine	R	R	S	S	S		CP017861	CP025282	MH634987		CP017855
R1S1-12C	SRS18467959	SAMN36786923	GCA_031166865.1	11726	11726	ST-828	1	2020-08-05	Machine	R	R	S	S	S		CP017861	CP025282	MH634987		CP017855
R1S1-15A	SRS18467960	SAMN36786924	GCA_031166885.1	11726	11726	ST-828	1	2020-08-05	Machine	R	R	S	S	S		CP017861	CP025282	MH634987		CP017855
R1S1-15B	SRS18467961	SAMN36786925	GCA_031166905.1	11726	11726	ST-828	1	2020-08-05	Machine	R	R	S	S	S		CP017861	CP025282	MH634987		CP017855
R1S1-15C	SRS18467962	SAMN36786926	GCA_031166925.1	11726	11726	ST-828	1	2020-08-05	Machine	R	R	S	S	S		CP017861	CP025282	MH634987		CP017855
R1S1-16A	SRS18467926	SAMN36786651	GCA_031166245.1	46	46	ST-206	1	2020-08-05	Machine	R	R	S	S	S	CP022078							MH634989
R1S1-18A	SRS18468201	SAMN36786652	GCA_031173155.1	52	52a	ST-52	1	2020-08-05	Machine	R	R	R	S	S	CP022078							MH634989
R1S1-18C	SRS18468085	SAMN36786653	GCA_031170195.1	52	52a	ST-52	1	2020-08-05	Machine	R	R	R	S	S	CP022078							MH634989
R1S1-19B	SRS18467963	SAMN36786927	GCA_031166945.1	11725	11725	ST-828	1	2020-08-05	Machine	R	R	S	R	S		CP017861	CP018901	CP045792				CP017027		MH634988
R1S1-19C	SRS18467964	SAMN36786928	GCA_031166965.1	11725	11725	ST-828	1	2020-08-05	Machine	R	R	S	R	S		CP017861	CP018901	CP045792				CP017027		MH634988
R1S1-23A	SRS18467965	SAMN36786929	GCA_031167005.1	11725	11725	ST-828	1	2020-08-05	Machine	R	R	S	R	S		CP017861	CP018901	CP045792				CP017027		MH634988
R1S1-23B	SRS18467967	SAMN36786930	GCA_031167065.1	11725	11725	ST-828	1	2020-08-05	Machine	R	R	S	R	S		CP017861	CP018901	CP045792				CP017027		MH634988
R1S1-23C	SRS18467968	SAMN36786931	GCA_031167045.1	11725	11725	ST-828	1	2020-08-05	Machine	R	R	S	R	S		CP017861	CP018901	CP045792				CP017027		MH634988
R1S1-3A	SRS18467969	SAMN36786932	GCA_031167085.1	11725	11725	ST-828	1	2020-08-05	Crate	R	R	S	R	S		CP017861	CP018901	CP045792				CP017027		MH634988
R1S1-3B	SRS18467970	SAMN36786933	GCA_031167105.1	11725	11725	ST-828	1	2020-08-05	Crate	R	R	S	R	S		CP017861	CP018901	CP045792				CP017027		MH634988
R1S1-6A	SRS18467971	SAMN36786934	GCA_031167125.1	11725	11725	ST-828	1	2020-08-05	Machine	R	R	S	R	S		CP017861	CP018901	CP045792				CP017027		MH634988
R1S1-6B	SRS18467972	SAMN36786935	GCA_031167145.1	11725	11725	ST-828	1	2020-08-05	Machine	R	R	S	R	S		CP017861	CP018901	CP045792				CP017027		MH634988
R1S1-6C	SRS18467973	SAMN36786936	GCA_031167165.1	11725	11725	ST-828	1	2020-08-05	Machine	R	R	S	R	S		CP017861	CP018901	CP023547				CP017027		MH634988
R1S1-7A	SRS18467974	SAMN36786937	GCA_031167185.1	11725	11725	ST-828	1	2020-08-05	Machine	R	R	S	R	S		CP017861	CP018901	CP045792				CP017027		MH634988
R1S1-7B	SRS18467975	SAMN36786938	GCA_031167205.1	11725	11725	ST-828	1	2020-08-05	Machine	R	R	S	R	S		CP017861	CP025282	CP023547				CP017027		MH634988
R1S1-7C	SRS18467976	SAMN36786939	GCA_031167225.1	11725	11725	ST-828	1	2020-08-05	Machine	R	R	S	R	S		CP017861	CP025282	CP045792				CP017027		AY948116
R1S1-8A	SRS18468158	SAMN36786654	GCA_031172235.1	52	52a	ST-52	1	2020-08-05	Machine	R	R	R	S	S	CP022078							MH634989
R1S1-8B	SRS18467978	SAMN36786940	GCA_031167245.1	11726	11726	ST-828	1	2020-08-05	Machine	R	R	S	S	S		CP017861	CP025282	MH634987		CP017855
R1S1-9A	SRS18467979	SAMN36786941	GCA_031167285.1	11725	11725	ST-828	1	2020-08-05	Machine	R	R	S	R	S		CP017861	CP018901	CP045792				CP017027		MH634988
R1S1-9B	SRS18467980	SAMN36786942	GCA_031167325.1	11725	11725	ST-828	1	2020-08-05	Machine	R	R	S	R	S		CP017861	CP018901	CP045792				CP017027		MH634988
R1S1-9C	SRS18467981	SAMN36786943	GCA_031167305.1	11725	11725	ST-828	1	2020-08-05	Machine	R	R	S	R	S		CP017861	CP018901	CP045792				CP017027		MH634988
R1S1-G4A	SRS18467982	SAMN36786944	GCA_031167385.1	11726	11726	ST-828	1	2020-08-05	Gut	R	R	S	S	S		CP017861	CP025282	MH634987		CP017855
R1S1-G4B	SRS18467983	SAMN36786945	GCA_031167345.1	11726	11726	ST-828	1	2020-08-05	Gut	R	R	S	S	S		CP017861	CP025282	MH634987		CP017855
R1S1-G4C	SRS18467984	SAMN36786946	GCA_031167355.1	11726	11726	ST-828	1	2020-08-05	Gut	R	R	S	S	S		CP017861	CP025282	MH634987		CP017855
R1S1-T1A	SRS18467985	SAMN36786947	GCA_031167405.1	11725	11725	ST-828	1	2020-08-05	Product	R	R	S	R	S		CP017861	CP025282	CP023547				CP017027		MH634988
R1S2-14A	SRS18468169	SAMN36786655	GCA_031172615.1	824	824	ST-257	2	2020-08-12	Machine	S	R	R	R	S			CP014345
R1S2-14C	SRS18468181	SAMN36786656	GCA_031172675.1	824	824	ST-257	2	2020-08-12	Machine	S	R	R	R	S			CP014345
R1S2-15A	SRS18467992	SAMN36786657	GCA_031167525.1	267	267	ST-283	2	2020-08-12	Machine	R	S	S	S	S
R1S2-15B	SRS18468004	SAMN36786658	GCA_031168155.1	267	267	ST-283	2	2020-08-12	Machine	R	S	S	S	S
R1S2-15C	SRS18468014	SAMN36786659	GCA_031168485.1	267	267	ST-283	2	2020-08-12	Machine	R	S	S	S	S
R1S2-16A	SRS18467927	SAMN36786660	GCA_031166225.1	824	824	ST-257	2	2020-08-12	Machine	S	R	R	R	S			CP014345
R1S2-16B	SRS18467938	SAMN36786661	GCA_031166465.1	824	824	ST-257	2	2020-08-12	Machine	S	R	R	R	S			CP014345
R1S2-16C	SRS18467948	SAMN36786662	GCA_031166685.1	824	824	ST-257	2	2020-08-12	Machine	S	R	R	R	S			CP014345
R1S2-18A	SRS18468022	SAMN36786663	GCA_031168675.1	52	52b	ST-52	2	2020-08-12	Machine	R	R	R	S	S	CP022078
R1S2-18B	SRS18468034	SAMN36786664	GCA_031168915.1	52	52b	ST-52	2	2020-08-12	Machine	R	R	R	S	S	CP022078
R1S2-18C	SRS18468044	SAMN36786665	GCA_031169135.1	52	52b	ST-52	2	2020-08-12	Machine	R	R	R	S	S	CP022078
R1S2-20A	SRS18468125	SAMN36786666	GCA_031171015.1	451	451a	ST-21	2	2020-08-12	Machine	R	R	S	R	S	CP022078
R1S2-20B	SRS18468136	SAMN36786667	GCA_031171775.1	824	824	ST-257	2	2020-08-12	Machine	S	R	R	R	S			CP014345
R1S2-20C	SRS18468147	SAMN36786668	GCA_031172015.1	824	824	ST-257	2	2020-08-12	Machine	S	R	R	R	S			CP014345
R1S2-21A	SRS18468190	SAMN36786669	GCA_031172875.1	824	824	ST-257	2	2020-08-12	Machine	S	R	R	R	S			CP014345
R1S2-21B	SRS18468203	SAMN36786670	GCA_031173185.1	824	824	ST-257	2	2020-08-12	Machine	S	R	R	R	S			CP014345
R1S2-21C	SRS18468213	SAMN36786671	GCA_031173545.1	824	824	ST-257	2	2020-08-12	Machine	S	R	R	R	S			CP014345
R1S2-22A	SRS18468058	SAMN36786672	GCA_031169395.1	824	824	ST-257	2	2020-08-12	Machine	S	R	R	R	S			CP014345
R1S2-22B	SRS18468068	SAMN36786673	GCA_031169635.1	824	824	ST-257	2	2020-08-12	Machine	S	R	R	R	S			CP014345
R1S2-22C	SRS18468080	SAMN36786674	GCA_031170095.1	824	824	ST-257	2	2020-08-12	Machine	S	R	R	R	S			CP014345
R1S2-23A	SRS18468225	SAMN36786675	GCA_031173875.1	824	824	ST-257	2	2020-08-12	Machine	S	R	R	R	S			CP014345
R1S2-23B	SRS18468236	SAMN36786676	GCA_031174125.1	824	824	ST-257	2	2020-08-12	Machine	S	R	R	R	S			CP014345
R1S2-23C	SRS18468247	SAMN36786677	GCA_031174555.1	451	451a	ST-21	2	2020-08-12	Machine	R	R	S	R	S	CP022078
R1S2-3A	SRS18467966	SAMN36786678	GCA_031166985.1	824	824	ST-257	2	2020-08-12	Crate	S	R	R	R	S			CP014345
R1S2-3B	SRS18467977	SAMN36786679	GCA_031167265.1	52	52b	ST-52	2	2020-08-12	Crate	R	R	R	S	S	CP022078
R1S2-3C	SRS18468086	SAMN36786680	GCA_031170255.1	52	52b	ST-52	2	2020-08-12	Crate	R	R	R	S	S	CP022078
R1S2-4B	SRS18468097	SAMN36786681	GCA_031170415.1	52	52b	ST-52	2	2020-08-12	Crate	R	R	R	S	S	CP022078
R1S2-7A	SRS18468108	SAMN36786682	GCA_031170675.1	451	451a	ST-21	2	2020-08-12	Machine	R	R	S	R	S	CP022078								AB211496
R1S2-7B	SRS18468113	SAMN36786683	GCA_031170795.1	354	354a	ST-354	2	2020-08-12	Machine	R	S	S	S	S									AB211496
R1S2-7C	SRS18468114	SAMN36786684	GCA_031170815.1	451	451a	ST-21	2	2020-08-12	Machine	R	R	S	R	S	CP022078		CP044174						AB211496
R1S2-8A	SRS18468153	SAMN36786685	GCA_031172115.1	267	267	ST-283	2	2020-08-12	Machine	R	S	S	S	S
R1S2-B1A	SRS18468154	SAMN36786686	GCA_031172215.1	52	52b	ST-52	2	2020-08-12	Product	R	R	R	S	S	CP022078
R1S2-B1B	SRS18468156	SAMN36786687	GCA_031172175.1	52	52b	ST-52	2	2020-08-12	Product	R	R	R	S	S	CP022078
R1S2-B1C	SRS18468155	SAMN36786688	GCA_031172335.1	52	52b	ST-52	2	2020-08-12	Product	R	R	R	S	S	CP022078
R1S2-B2A	SRS18468157	SAMN36786689	GCA_031172195.1	824	824	ST-257	2	2020-08-12	Product	S	R	R	R	S			CP014345
R1S2-B2B	SRS18468159	SAMN36786690	GCA_031172295.1	824	824	ST-257	2	2020-08-12	Product	S	R	R	R	S			CP014345
R1S2-B2C	SRS18468160	SAMN36786691	GCA_031172255.1	824	824	ST-257	2	2020-08-12	Product	S	R	R	R	S			CP014345
R1S2-DE1A	SRS18468161	SAMN36786692	GCA_031172275.1	451	451a	ST-21	2	2020-08-12	Product	R	R	S	R	S	CP022078
R1S2-DE1B	SRS18468162	SAMN36786693	GCA_031172315.1	824	824	ST-257	2	2020-08-12	Product	S	R	R	R	S			CP014345
R1S2-DE1C	SRS18468165	SAMN36786694	GCA_031172395.1	824	824	ST-257	2	2020-08-12	Product	S	R	R	R	S			CP014345
R1S2-G1A	SRS18468083	SAMN36786948	GCA_031170155.1	1629	1629a	ST-828	2	2020-08-12	Gut	S	S	S	S	S				MH634990
R1S2-G3A	SRS18468163	SAMN36786695	GCA_031172375.1	122	122	ST-206	2	2020-08-12	Gut	R	R	S	R	S
R1S2-G4A	SRS18468084	SAMN36786949	GCA_031170175.1	1629	1629a	ST-828	2	2020-08-12	Gut	S	S	S	S	S				MH634990
R1S2-G4B	SRS18468087	SAMN36786950	GCA_031170215.1	1629	1629a	ST-828	2	2020-08-12	Gut	S	S	S	S	S				MH634990
R1S2-G4C	SRS18468088	SAMN36786951	GCA_031170235.1	1629	1629a	ST-828	2	2020-08-12	Gut	S	S	S	S	S				MH634990
R1S2-T1B	SRS18468164	SAMN36786696	GCA_031172355.1	824	824	ST-257	2	2020-08-12	Product	S	R	R	R	S			CP014345
R1S2-T1C	SRS18468166	SAMN36786697	GCA_031172415.1	52	52b	ST-52	2	2020-08-12	Product	R	R	R	S	S	CP022078
R1S3-11A	SRS18468089	SAMN36786952	GCA_031170275.1	9566	9566	ST-828	3	2020-08-19	Machine	S	R	S	S	R	CP017857
R1S3-12A	SRS18468167	SAMN36786698	GCA_031172435.1	50	50	ST-21	3	2020-08-19	Machine	R	S	S	S	S
R1S3-16A	SRS18468168	SAMN36786699	GCA_031172695.1	50	50	ST-21	3	2020-08-19	Machine	R	S	S	S	S
R1S3-17A	SRS18468170	SAMN36786700	GCA_031172455.1	50	50	ST-21	3	2020-08-19	Machine	R	S	S	S	S
R1S3-17B	SRS18468171	SAMN36786701	GCA_031172775.1	50	50	ST-21	3	2020-08-19	Machine	R	S	S	S	S
R1S3-18A	SRS18468172	SAMN36786702	GCA_031172475.1	50	50	ST-21	3	2020-08-19	Machine	R	S	S	S	S
R1S3-18B	SRS18468173	SAMN36786703	GCA_031172495.1	50	50	ST-21	3	2020-08-19	Machine	R	S	S	S	S
R1S3-21B	SRS18468090	SAMN36786953	GCA_031170375.1	1629	1629b	ST-828	3	2020-08-19	Machine	S	S	S	S	S				MH634990
R1S3-22A	SRS18468176	SAMN36786704	GCA_031172515.1	50	50	ST-21	3	2020-08-19	Machine	R	S	S	S	S
R1S3-23B	SRS18468174	SAMN36786705	GCA_031172535.1	50	50	ST-21	3	2020-08-19	Machine	R	S	S	S	S
R1S3-7A	SRS18468091	SAMN36786954	GCA_031170315.1	829	829	ST-828	3	2020-08-19	Machine	S	S	S	R	S
R1S3-7C	SRS18468092	SAMN36786955	GCA_031170335.1	829	829	ST-828	3	2020-08-19	Machine	S	S	S	R	S
R1S3-B2A	SRS18468175	SAMN36786706	GCA_031172555.1	354	354c	ST-354	3	2020-08-19	Product	R	S	S	S	S									AB211496
R1S3-G4A	SRS18468177	SAMN36786707	GCA_031172575.1	354	354c	ST-354	3	2020-08-19	Gut	R	S	S	S	S									AB211496
R1S3-G4B	SRS18468178	SAMN36786708	GCA_031172595.1	354	354c	ST-354	3	2020-08-19	Gut	R	S	S	S	S									AB211496
R1S3-G4C	SRS18468179	SAMN36786709	GCA_031172655.1	354	354c	ST-354	3	2020-08-19	Gut	R	S	S	S	S									AB211496
R1S3-T2A	SRS18468180	SAMN36786710	GCA_031172715.1	354	354c	ST-354	3	2020-08-19	Product	R	S	S	S	S									AB211496
R1S3-T2B	SRS18468182	SAMN36786711	GCA_031172755.1	267	267	ST-283	3	2020-08-19	Product	R	S	S	S	S
R1S3-W2A	SRS18468183	SAMN36786712	GCA_031172735.1	50	50	ST-21	3	2020-08-19	Product	R	S	S	S	S
R1S3-W2B	SRS18468184	SAMN36786713	GCA_031172895.1	267	267	ST-283	3	2020-08-19	Product	R	S	S	S	S
R1S4-21B	SRS18467986	SAMN36786714	GCA_031167425.1	451	451b	ST-21	4	2020-08-26	Machine	R	R	S	R	S	CP022078
R1S4-7A	SRS18467987	SAMN36786715	GCA_031167445.1	451	451b	ST-21	4	2020-08-26	Machine	R	R	S	R	S	CP022078
R1S4-DE1A	SRS18467988	SAMN36786716	GCA_031167465.1	451	451b	ST-21	4	2020-08-26	Product	R	R	S	R	S	CP022078
R1S4-DE1B	SRS18467989	SAMN36786717	GCA_031167485.1	451	451b	ST-21	4	2020-08-26	Product	R	R	S	R	S	CP022078
R1S4-DE2A	SRS18467990	SAMN36786718	GCA_031167505.1	451	451b	ST-21	4	2020-08-26	Product	R	R	S	R	S	CP022078
R1S4-DE2B	SRS18467991	SAMN36786719	GCA_031167595.1	451	451b	ST-21	4	2020-08-26	Product	R	R	S	R	S	CP022078
R1S4-DS2A	SRS18467993	SAMN36786720	GCA_031167575.1	451	451b	ST-21	4	2020-08-26	Product	R	R	S	R	S	CP022078
R1S4-T1A	SRS18467994	SAMN36786721	GCA_031167555.1	451	451b	ST-21	4	2020-08-26	Product	R	R	S	R	S	CP022078
R1S4-W1A	SRS18467995	SAMN36786722	GCA_031167625.1	451	451b	ST-21	4	2020-08-26	Product	R	R	S	R	S	CP022078
R1S4-W2A	SRS18467996	SAMN36786723	GCA_031167675.1	451	451b	ST-21	4	2020-08-26	Product	R	R	S	R	S	CP022078
R1S5-11A	SRS18467997	SAMN36786724	GCA_031167725.1	451	451b	ST-21	5	2020-09-02	Machine	R	R	S	R	S	CP022078
R1S5-13A	SRS18467998	SAMN36786725	GCA_031167665.1	451	451b	ST-21	5	2020-09-02	Machine	R	R	S	R	S	CP022078
R1S5-13B	SRS18467999	SAMN36786726	GCA_031167705.1	451	451b	ST-21	5	2020-09-02	Machine	R	R	S	R	S	CP022078
R1S5-19B	SRS18468000	SAMN36786727	GCA_031168185.1	451	451b	ST-21	5	2020-09-02	Machine	R	R	S	R	S	CP022078
R1S5-21A	SRS18468001	SAMN36786728	GCA_031168115.1	11716	11716	ST-354	5	2020-09-02	Machine	R	R	S	S	S		AY394561
R1S5-22A	SRS18468002	SAMN36786729	GCA_031168105.1	451	451b	ST-21	5	2020-09-02	Machine	R	R	S	R	S	CP022078
R1S5-22B	SRS18468003	SAMN36786730	GCA_031168135.1	451	451b	ST-21	5	2020-09-02	Machine	R	S	S	R	S
R1S5-4A	SRS18468005	SAMN36786731	GCA_031168265.1	451	451b	ST-21	5	2020-09-02	Crate	R	S	S	R	S
R1S5-5A	SRS18468006	SAMN36786732	GCA_031168275.1	451	451b	ST-21	5	2020-09-02	Crate	R	R	S	R	S	CP022078
R1S5-6A	SRS18468007	SAMN36786733	GCA_031168245.1	451	451b	ST-21	5	2020-09-02	Machine	R	R	S	R	S	CP022078
R1S5-6B	SRS18468008	SAMN36786734	GCA_031168355.1	451	451b	ST-21	5	2020-09-02	Machine	R	R	S	R	S	CP022078
R1S5-8B	SRS18468009	SAMN36786735	GCA_031168325.1	451	451b	ST-21	5	2020-09-02	Machine	R	S	S	R	S
R1S5-B2A	SRS18468010	SAMN36786736	GCA_031168385.1	11716	11716	ST-354	5	2020-09-02	Product	R	R	S	S	S		AY394561
R1S5-G1A	SRS18468011	SAMN36786737	GCA_031168405.1	451	451b	ST-21	5	2020-09-02	Gut	R	R	S	R	S	CP022078
R1S5-G1B	SRS18468012	SAMN36786738	GCA_031168435.1	451	451b	ST-21	5	2020-09-02	Gut	R	R	S	R	S	CP022078
R1S5-G1C	SRS18468013	SAMN36786739	GCA_031168465.1	451	451b	ST-21	5	2020-09-02	Gut	R	S	S	R	S
R1S5-G3A	SRS18468015	SAMN36786740	GCA_031168515.1	451	451b	ST-21	5	2020-09-02	Gut	R	R	S	R	S	CP022078
R1S5-G3B	SRS18468016	SAMN36786741	GCA_031168535.1	451	451b	ST-21	5	2020-09-02	Gut	R	R	S	R	S	CP022078
R1S5-G3C	SRS18468017	SAMN36786742	GCA_031168575.1	451	451b	ST-21	5	2020-09-02	Gut	R	S	S	R	S
R1S5-G4A	SRS18468018	SAMN36786743	GCA_031168565.1	451	451b	ST-21	5	2020-09-02	Gut	R	R	S	R	S	CP022078
R1S5-G4B	SRS18468115	SAMN36786744	GCA_031170835.1	451	451b	ST-21	5	2020-09-02	Gut	R	S	S	R	S
R1S5-G4C	SRS18468116	SAMN36786745	GCA_031170855.1	451	451b	ST-21	5	2020-09-02	Gut	R	R	S	R	S	CP022078
R1S5-G5A	SRS18468118	SAMN36786746	GCA_031170875.1	451	451b	ST-21	5	2020-09-02	Gut	R	R	S	R	S	CP022078
R1S5-G5B	SRS18468117	SAMN36786747	GCA_031170895.1	451	451b	ST-21	5	2020-09-02	Gut	R	R	S	R	S	CP022078
R1S5-G5C	SRS18468119	SAMN36786748	GCA_031170915.1	451	451b	ST-21	5	2020-09-02	Gut	R	R	S	R	S	CP022078
R1S6-11A	SRS18468120	SAMN36786749	GCA_031170935.1	3	3	ST-49	6	2020-09-09	Machine	R	S	S	S	S
R1S6-11B	SRS18467928	SAMN36786750	GCA_031166265.1	3	3	ST-49	6	2020-09-09	Machine	R	S	S	S	S
R1S6-12A	SRS18467929	SAMN36786751		3	3	ST-49	6	2020-09-09	Machine	R	S	S	S	S
R1S6-12B	SRS18467930	SAMN36786752	GCA_031166205.1	3	3	ST-49	6	2020-09-09	Machine	R	S	S	S	S
R1S6-13A	SRS18467931	SAMN36786753	GCA_031166285.1	122	122	ST-206	6	2020-09-09	Machine	R	R	S	R	S
R1S6-13B	SRS18467932	SAMN36786754	GCA_031166325.1	122	122	ST-206	6	2020-09-09	Machine	R	R	S	R	S
R1S6-13C	SRS18467933	SAMN36786755	GCA_031166355.1	3	3	ST-49	6	2020-09-09	Machine	R	S	S	S	S
R1S6-14A	SRS18467934	SAMN36786756	GCA_031166345.1	354	354b	ST-354	6	2020-09-09	Machine	R	S	S	S	S
R1S6-14B	SRS18467935	SAMN36786757	GCA_031166395.1	3	3	ST-49	6	2020-09-09	Machine	R	S	S	S	S
R1S6-15A	SRS18467936	SAMN36786758	GCA_031166385.1	354	354c	ST-354	6	2020-09-09	Machine	R	S	S	S	S									AB211496
R1S6-15B	SRS18467937	SAMN36786759	GCA_031166445.1	354	354c	ST-354	6	2020-09-09	Machine	R	S	S	S	S									AB211496
R1S6-15C	SRS18467939	SAMN36786760	GCA_031166425.1	354	354c	ST-354	6	2020-09-09	Machine	R	S	S	S	S									AB211496
R1S6-16A	SRS18467940	SAMN36786761	GCA_031166485.1	354	354b	ST-354	6	2020-09-09	Machine	R	S	S	S	S
R1S6-16B	SRS18467941	SAMN36786762	GCA_031166505.1	3	3	ST-49	6	2020-09-09	Machine	R	S	S	S	S
R1S6-16C	SRS18467942	SAMN36786763	GCA_031166525.1	354	354c	ST-354	6	2020-09-09	Machine	R	S	S	S	S									AB211496
R1S6-17A	SRS18467943	SAMN36786764	GCA_031166545.1	354	354b	ST-354	6	2020-09-09	Machine	R	S	S	S	S
R1S6-17B	SRS18467944	SAMN36786765	GCA_031166565.1	354	354b	ST-354	6	2020-09-09	Machine	R	S	S	S	S
R1S6-18A	SRS18467945	SAMN36786766	GCA_031166585.1	354	354b	ST-354	6	2020-09-09	Machine	R	S	S	S	S
R1S6-18B	SRS18467946	SAMN36786767	GCA_031166625.1	354	354b	ST-354	6	2020-09-09	Machine	R	S	S	S	S
R1S6-18C	SRS18467947	SAMN36786768	GCA_031166605.1	354	354b	ST-354	6	2020-09-09	Machine	R	S	S	S	S
R1S6-19A	SRS18467949	SAMN36786769	GCA_031166645.1	3	3	ST-49	6	2020-09-09	Machine	R	S	S	S	S
R1S6-19B	SRS18467950	SAMN36786770	GCA_031166665.1	3	3	ST-49	6	2020-09-09	Machine	R	S	S	S	S
R1S6-19C	SRS18467951	SAMN36786771	GCA_031166725.1	354	354b	ST-354	6	2020-09-09	Machine	R	S	S	S	S
R1S6-1B	SRS18467952	SAMN36786772	GCA_031166705.1	122	122	ST-206	6	2020-09-09	Crate	R	R	S	R	S
R1S6-1C	SRS18467953	SAMN36786773	GCA_031166745.1	354	354b	ST-354	6	2020-09-09	Crate	R	S	S	S	S
R1S6-20A	SRS18467954	SAMN36786774	GCA_031166785.1	354	354c	ST-354	6	2020-09-09	Machine	R	S	S	S	S									AB211496
R1S6-20B	SRS18467955	SAMN36786775	GCA_031166765.1	354	354c	ST-354	6	2020-09-09	Machine	R	S	S	S	S									AB211496
R1S6-20C	SRS18467956	SAMN36786776	GCA_031166805.1	354	354c	ST-354	6	2020-09-09	Machine	R	S	S	S	S									AB211496
R1S6-21A	SRS18468019	SAMN36786777	GCA_031168615.1	3	3	ST-49	6	2020-09-09	Machine	R	S	S	S	S
R1S6-21B	SRS18468020	SAMN36786778	GCA_031168655.1	3	3	ST-49	6	2020-09-09	Machine	R	S	S	S	S
R1S6-21C	SRS18468021	SAMN36786779	GCA_031168635.1	3	3	ST-49	6	2020-09-09	Machine	R	S	S	S	S
R1S6-22A	SRS18468023	SAMN36786780	GCA_031168695.1	3	3	ST-49	6	2020-09-09	Machine	R	S	S	S	S
R1S6-22B	SRS18468024	SAMN36786781	GCA_031168715.1	354	354c	ST-354	6	2020-09-09	Machine	R	S	S	S	S									AB211496
R1S6-22C	SRS18468025	SAMN36786782	GCA_031168755.1	354	354c	ST-354	6	2020-09-09	Machine	R	S	S	S	S									AB211496
R1S6-23A	SRS18468026	SAMN36786783	GCA_031168735.1	354	354c	ST-354	6	2020-09-09	Machine	R	S	S	S	S									AB211496
R1S6-23B	SRS18468027	SAMN36786784	GCA_031168795.1	354	354c	ST-354	6	2020-09-09	Machine	R	S	S	S	S									AB211496
R1S6-23C	SRS18468028	SAMN36786785	GCA_031168775.1	354	354c	ST-354	6	2020-09-09	Machine	R	S	S	S	S									AB211496
R1S6-2A	SRS18468029	SAMN36786786	GCA_031168815.1	122	122	ST-206	6	2020-09-09	Crate	R	R	S	R	S
R1S6-2B	SRS18468030	SAMN36786787	GCA_031168835.1	122	122	ST-206	6	2020-09-09	Crate	R	R	S	R	S
R1S6-2C	SRS18468031	SAMN36786788	GCA_031168855.1	122	122	ST-206	6	2020-09-09	Crate	R	R	S	R	S
R1S6-5A	SRS18468032	SAMN36786789	GCA_031168875.1	354	354b	ST-354	6	2020-09-09	Crate	R	S	S	S	S
R1S6-5B	SRS18468033	SAMN36786790	GCA_031168895.1	354	354b	ST-354	6	2020-09-09	Crate	R	S	S	S	S
R1S6-5C	SRS18468035	SAMN36786791	GCA_031168935.1	354	354b	ST-354	6	2020-09-09	Crate	R	S	S	S	S
R1S6-6A	SRS18468036	SAMN36786792	GCA_031169005.1	354	354b	ST-354	6	2020-09-09	Machine	R	S	S	S	S
R1S6-6B	SRS18468037	SAMN36786793	GCA_031168975.1	354	354b	ST-354	6	2020-09-09	Machine	R	S	S	S	S
R1S6-6C	SRS18468038	SAMN36786794	GCA_031169055.1	354	354b	ST-354	6	2020-09-09	Machine	R	S	S	S	S
R1S6-DS1A	SRS18468040	SAMN36786795	GCA_031168995.1	122	122	ST-206	6	2020-09-09	Product	R	R	S	R	S
R1S6-DS1B	SRS18468039	SAMN36786796	GCA_031169035.1	122	122	ST-206	6	2020-09-09	Product	R	R	S	R	S
R1S6-DS1C	SRS18468041	SAMN36786797	GCA_031169085.1	122	122	ST-206	6	2020-09-09	Product	R	R	S	R	S
R1S6-G1A	SRS18468042	SAMN36786798	GCA_031169075.1	122	122	ST-206	6	2020-09-09	Gut	R	R	S	R	S
R1S6-G1B	SRS18468043	SAMN36786799	GCA_031169115.1	122	122	ST-206	6	2020-09-09	Gut	R	R	S	R	S
R1S6-G1C	SRS18468045	SAMN36786800	GCA_031169155.1	122	122	ST-206	6	2020-09-09	Gut	R	R	S	R	S
R1S6-G2A	SRS18468046	SAMN36786801	GCA_031169175.1	122	122	ST-206	6	2020-09-09	Gut	R	R	S	R	S
R1S6-G2B	SRS18468047	SAMN36786802	GCA_031169195.1	122	122	ST-206	6	2020-09-09	Gut	R	R	S	R	S
R1S6-G2C	SRS18468048	SAMN36786803	GCA_031169205.1	122	122	ST-206	6	2020-09-09	Gut	R	R	S	R	S
R1S6-G3B	SRS18468050	SAMN36786804	GCA_031169255.1	122	122	ST-206	6	2020-09-09	Gut	R	R	S	R	S
R1S6-G3C	SRS18468049	SAMN36786805	GCA_031169235.1	122	122	ST-206	6	2020-09-09	Gut	R	R	S	R	S
R1S6-G4A	SRS18468121	SAMN36786806	GCA_031171095.1	122	122	ST-206	6	2020-09-09	Gut	R	R	S	R	S
R1S6-G4B	SRS18468122	SAMN36786807	GCA_031170975.1	122	122	ST-206	6	2020-09-09	Gut	R	R	S	R	S
R1S6-G4C	SRS18468123	SAMN36786808	GCA_031170955.1	122	122	ST-206	6	2020-09-09	Gut	R	R	S	R	S
R1S6-G5A	SRS18468124	SAMN36786809	GCA_031170995.1	122	122	ST-206	6	2020-09-09	Gut	R	R	S	R	S
R1S6-G5B	SRS18468127	SAMN36786810	GCA_031171035.1	122	122	ST-206	6	2020-09-09	Gut	R	R	S	R	S
R1S6-G5C	SRS18468126	SAMN36786811	GCA_031171055.1	122	122	ST-206	6	2020-09-09	Gut	R	R	S	R	S
R1S6-T1A	SRS18468128	SAMN36786812	GCA_031171075.1	122	122	ST-206	6	2020-09-09	Product	R	R	S	R	S
R1S6-T1B	SRS18468130	SAMN36786813	GCA_031171115.1	122	122	ST-206	6	2020-09-09	Product	R	R	S	R	S
R1S6-T1C	SRS18468129	SAMN36786814	GCA_031171155.1	122	122	ST-206	6	2020-09-09	Product	R	R	S	R	S
R2S1-10A	SRS18468131	SAMN36786815	GCA_031171135.1	11717	11717	ST-21	7	2020-11-09	Machine	R	R	S	S	S	CP022078		CP014745
R2S1-10B	SRS18468132	SAMN36786816	GCA_031171715.1	11717	11717	ST-21	7	2020-11-09	Machine	R	R	S	S	S	CP022078		CP014745
R2S1-8A	SRS18468134	SAMN36786817	GCA_031171735.1	11717	11717	ST-21	7	2020-11-09	Machine	R	R	S	S	S	CP022078		CP014745
R2S1-8B	SRS18468133	SAMN36786818	GCA_031171755.1	11717	11717	ST-21	7	2020-11-09	Machine	R	R	S	S	S	CP022078		CP014745
R2S1-8C	SRS18468135	SAMN36786819	GCA_031171795.1	11717	11717	ST-21	7	2020-11-09	Machine	R	R	S	S	S	CP022078		CP014745
R2S2-12A	SRS18468093	SAMN36786956	GCA_031170295.1	1629	1629b	ST-828	8	2020-11-09	Machine	S	S	S	S	S				MH634990
R2S2-12B	SRS18468094	SAMN36786957	GCA_031170355.1	1629	1629b	ST-828	8	2020-11-09	Machine	S	S	S	S	S				MH634990
R2S2-12C	SRS18468095	SAMN36786958	GCA_031170395.1	1629	1629b	ST-828	8	2020-11-09	Machine	S	S	S	S	S				MH634990
R2S2-15A	SRS18468096	SAMN36786959	GCA_031170435.1	1629	1629b	ST-828	8	2020-11-09	Machine	S	S	S	S	S				MH634990
R2S2-15C	SRS18468098	SAMN36786960	GCA_031170455.1	1629	1629b	ST-828	8	2020-11-09	Machine	S	S	S	S	S				MH634990
R2S2-18A	SRS18468099	SAMN36786961	GCA_031170475.1	1629	1629b	ST-828	8	2020-11-09	Machine	S	S	S	S	S				MH634990
R2S2-18C	SRS18468100	SAMN36786962	GCA_031170495.1	1629	1629b	ST-828	8	2020-11-09	Machine	S	S	S	S	S				MH634990
R2S2-5B	SRS18468101	SAMN36786963	GCA_031170515.1	1629	1629b	ST-828	8	2020-11-09	Crate	S	S	S	S	S				MH634990
R2S2-8A	SRS18468102	SAMN36786964	GCA_031170535.1	11727	11727	ST-828	8	2020-11-09	Machine	R	S	S	R	S		CP017861-tet(O) deletion	CP018901	CP017874		CP017855		NC_008051
R2S2-8B	SRS18468103	SAMN36786965	GCA_031170555.1	11727	11727	ST-828	8	2020-11-09	Machine	R	S	S	R	S		CP017861-tet(O) deletion	CP018901	CP017874		CP017855		NC_008051
R2S2-8C	SRS18468104	SAMN36786966	GCA_031170575.1	11727	11727	ST-828	8	2020-11-09	Machine	R	S	S	R	S		CP017861-tet(O) deletion	CP018901	CP017874		CP017855		NC_008051
R2S3-8C	SRS18468105	SAMN36786967	GCA_031170595.1	1629	1629b	ST-828	9	2020-11-16	Machine	S	S	S	S	S				MH634990
R2S4-10A	SRS18468137	SAMN36786820	GCA_031171815.1	11717	11717	ST-21	10	2020-11-23	Machine	R	R	S	S	S	CP022078		CP014745
R2S4-11A	SRS18468138	SAMN36786821	GCA_031171835.1	11717	11717	ST-21	10	2020-11-23	Machine	R	R	S	S	S	CP022078		CP014745
R2S4-11B	SRS18468139	SAMN36786822	GCA_031171875.1	11717	11717	ST-21	10	2020-11-23	Machine	R	R	S	S	S	CP022078		CP014745
R2S4-11C	SRS18468141	SAMN36786823	GCA_031171855.1	11717	11717	ST-21	10	2020-11-23	Machine	R	R	S	S	S	CP022078		CP014745
R2S4-12A	SRS18468140	SAMN36786824	GCA_031171895.1	11717	11717	ST-21	10	2020-11-23	Machine	R	R	S	S	S	CP022078		CP014745
R2S4-12B	SRS18468142	SAMN36786825	GCA_031171935.1	11717	11717	ST-21	10	2020-11-23	Machine	R	R	S	S	S	CP022078		CP014745
R2S4-12C	SRS18468143	SAMN36786826	GCA_031171915.1	11717	11717	ST-21	10	2020-11-23	Machine	R	R	S	S	S	CP022078		CP014745
R2S4-13A	SRS18468144	SAMN36786827	GCA_031171955.1	11244	11244b	ST-353	10	2020-11-23	Machine	R	S	R	S	S			CP014345			CP017855	CP017864
R2S4-13B	SRS18468106	SAMN36786968	GCA_031170635.1	11728	11728	ST-1150	10	2020-11-23	Machine	R	R	S	S	S		CP011017				CP017855
R2S4-13C	SRS18468107	SAMN36786969	GCA_031170615.1	11728	11728	ST-1150	10	2020-11-23	Machine	R	R	S	S	S		CP011017				CP017855
R2S4-16A	SRS18468146	SAMN36786828	GCA_031171975.1	11717	11717	ST-21	10	2020-11-23	Machine	R	R	S	S	S	CP022078		CP014745
R2S4-18A	SRS18468145	SAMN36786829	GCA_031171995.1	11717	11717	ST-21	10	2020-11-23	Machine	R	R	S	S	S	CP022078		CP014745
R2S4-18B	SRS18468148	SAMN36786830	GCA_031172055.1	11717	11717	ST-21	10	2020-11-23	Machine	R	R	S	S	S	CP022078		CP014745
R2S4-18C	SRS18468149	SAMN36786831	GCA_031172075.1	11717	11717	ST-21	10	2020-11-23	Machine	R	R	S	S	S	CP022078		CP014745
R2S4-20A	SRS18468150	SAMN36786832	GCA_031172155.1	11244	11244b	ST-353	10	2020-11-23	Machine	R	S	R	S	S			CP014345			CP017855	CP017864
R2S4-20B	SRS18468151	SAMN36786833	GCA_031172095.1	11729	11717	unassigned	10	2020-11-23	Machine	R	R	S	S	S	CP022078		CP014745
R2S4-20C	SRS18468152	SAMN36786834	GCA_031172135.1	11717	11717	ST-21	10	2020-11-23	Machine	R	R	S	S	S	CP022078		CP014745
R2S4-22A	SRS18468185	SAMN36786835	GCA_031172795.1	11717	11717	ST-21	10	2020-11-23	Machine	R	R	S	S	S	CP022078		CP014745
R2S4-22C	SRS18468186	SAMN36786836	GCA_031172815.1	11717	11717	ST-21	10	2020-11-23	Machine	R	R	S	S	S	CP022078		CP014745
R2S4-23A	SRS18468187	SAMN36786837	GCA_031172835.1	11717	11717	ST-21	10	2020-11-23	Machine	R	R	S	S	S	CP022078		CP014745
R2S4-23B	SRS18468188	SAMN36786838	GCA_031172935.1	11717	11717	ST-21	10	2020-11-23	Machine	R	R	S	S	S	CP022078		CP014745
R2S4-23C	SRS18468189	SAMN36786839	GCA_031172855.1	11717	11717	ST-21	10	2020-11-23	Machine	R	R	S	S	S	CP022078		CP014745
R2S4-6A	SRS18468191	SAMN36786840	GCA_031172915.1	11717	11717	ST-21	10	2020-11-23	Machine	R	R	S	S	S	CP022078		CP014745
R2S4-6B	SRS18468192	SAMN36786841	GCA_031172955.1	11717	11717	ST-21	10	2020-11-23	Machine	R	R	S	S	S	CP022078		CP014745
R2S4-6C	SRS18468193	SAMN36786842	GCA_031172975.1	11717	11717	ST-21	10	2020-11-23	Machine	R	R	S	S	S	CP022078		CP014745
R2S4-8C	SRS18468109	SAMN36786970	GCA_031170695.1	11728	11728	ST-1150	10	2020-11-23	Machine	R	R	S	S	S		CP011017				CP017855
R2S4-9A	SRS18468194	SAMN36786843	GCA_031172995.1	11717	11717	ST-21	10	2020-11-23	Machine	R	R	S	S	S	CP022078		CP014745
R2S4-9B	SRS18468195	SAMN36786844	GCA_031173015.1	11717	11717	ST-21	10	2020-11-23	Machine	R	R	S	S	S	CP022078		CP014745
R2S4-9C	SRS18468196	SAMN36786845	GCA_031173055.1	11717	11717	ST-21	10	2020-11-23	Machine	R	R	S	S	S	CP022078		CP014745
R2S4-B1B	SRS18468197	SAMN36786846	GCA_031173035.1	11717	11717	ST-21	10	2020-11-23	Product	R	R	S	S	S	CP022078		CP014745
R2S4-B1C	SRS18468198	SAMN36786847	GCA_031173355.1	11717	11717	ST-21	10	2020-11-23	Product	R	R	S	S	S	CP022078		CP014745
R2S4-DE1A	SRS18468199	SAMN36786848	GCA_031173115.1	11717	11717	ST-21	10	2020-11-23	Product	R	R	S	S	S	CP022078		CP014745
R2S4-DE1C	SRS18468200	SAMN36786849	GCA_031173145.1	11717	11717	ST-21	10	2020-11-23	Product	R	R	S	S	S	CP022078		CP014745
R2S4-DE2A	SRS18468202	SAMN36786850	GCA_031173225.1	11717	11717	ST-21	10	2020-11-23	Product	R	R	S	S	S	CP022078		CP014745
R2S4-DE2B	SRS18468204	SAMN36786851	GCA_031173255.1	11717	11717	ST-21	10	2020-11-23	Product	R	R	S	S	S	CP022078		CP014745
R2S4-DE2C	SRS18468206	SAMN36786852	GCA_031173295.1	11717	11717	ST-21	10	2020-11-23	Product	R	R	S	S	S	CP022078		CP014745
R2S4-DS1B	SRS18468207	SAMN36786853	GCA_031173335.1	11717	11717	ST-21	10	2020-11-23	Product	R	R	S	S	S	CP022078		CP014745
R2S4-DS1C	SRS18468205	SAMN36786854	GCA_031173415.1	11717	11717	ST-21	10	2020-11-23	Product	R	R	S	S	S	CP022078		CP014745
R2S4-DS2A	SRS18468208	SAMN36786855	GCA_031173385.1	11717	11717	ST-21	10	2020-11-23	Product	R	R	S	S	S	CP022078		CP014745
R2S4-DS2B	SRS18468209	SAMN36786856	GCA_031173445.1	11717	11717	ST-21	10	2020-11-23	Product	R	R	S	S	S	CP022078		CP014745
R2S4-DS2C	SRS18468210	SAMN36786857	GCA_031173475.1	11717	11717	ST-21	10	2020-11-23	Product	R	R	S	S	S	CP022078		CP014745
R2S4-G5A	SRS18468211	SAMN36786858	GCA_031173505.1	11717	11717	ST-21	10	2020-11-23	Gut	R	R	S	S	S	CP022078		CP014745
R2S4-G5B	SRS18468212	SAMN36786859	GCA_031173535.1	11717	11717	ST-21	10	2020-11-23	Gut	R	R	S	S	S	CP022078		CP014745
R2S4-G5C	SRS18468214	SAMN36786860	GCA_031173605.1	11717	11717	ST-21	10	2020-11-23	Gut	R	R	S	S	S	CP022078		CP014745
R2S4-T1A	SRS18468215	SAMN36786861	GCA_031173585.1	11717	11717	ST-21	10	2020-11-23	Product	R	R	S	S	S	CP022078		CP014745
R2S4-T1B	SRS18468216	SAMN36786862	GCA_031173625.1	11717	11717	ST-21	10	2020-11-23	Product	R	R	S	S	S	CP022078		CP014745
R2S4-T1C	SRS18468051	SAMN36786863	GCA_031169275.1	11717	11717	ST-21	10	2020-11-23	Product	R	R	S	S	S	CP022078		CP014745
R2S4-T2A	SRS18468052	SAMN36786864	GCA_031169315.1	11717	11717	ST-21	10	2020-11-23	Product	R	R	S	S	S	CP022078		CP014745
R2S4-T2B	SRS18468053	SAMN36786865	GCA_031169295.1	11717	11717	ST-21	10	2020-11-23	Product	R	R	S	S	S	CP022078		CP014745
R2S4-T2C	SRS18468054	SAMN36786866	GCA_031169355.1	11717	11717	ST-21	10	2020-11-23	Product	R	R	S	S	S	CP022078		CP014745
R2S4-W1A	SRS18468055	SAMN36786867	GCA_031169335.1	11717	11717	ST-21	10	2020-11-23	Product	R	R	S	S	S	CP022078		CP014745
R2S4-W1B	SRS18468056	SAMN36786868	GCA_031169375.1	11717	11717	ST-21	10	2020-11-23	Product	R	R	S	S	S	CP022078		CP014745
R2S4-W1C	SRS18468057	SAMN36786869	GCA_031169415.1	11717	11717	ST-21	10	2020-11-23	Product	R	R	S	S	S	CP022078		CP014745
R2S4-W2A	SRS18468059	SAMN36786870	GCA_031169455.1	11717	11717	ST-21	10	2020-11-23	Product	R	R	S	S	S	CP022078		CP014745
R2S4-W2C	SRS18468060	SAMN36786871	GCA_031169435.1	11717	11717	ST-21	10	2020-11-23	Product	R	R	S	S	S	CP022078		CP014745
R2S5-10C	SRS18468061	SAMN36786872	GCA_031169475.1	11244	11244a	ST-353	11	2020-11-30	Machine	R	R	R	S	S			CP014745		CP017231
R2S5-11B	SRS18468063	SAMN36786873	GCA_031169515.1	10809	10809	ST-21	11	2020-11-30	Machine	R	R	S	R	S	CP022078
R2S5-11C	SRS18468064	SAMN36786874	GCA_031169495.1	10809	10809	ST-21	11	2020-11-30	Machine	R	R	S	R	S	CP022078
R2S5-14A	SRS18468062	SAMN36786875	GCA_031169555.1	10809	10809	ST-21	11	2020-11-30	Machine	R	R	S	R	S	CP022078
R2S5-14B	SRS18468065	SAMN36786876	GCA_031169535.1	10809	10809	ST-21	11	2020-11-30	Machine	R	R	S	R	S	CP022078
R2S5-15A	SRS18468067	SAMN36786877	GCA_031169575.1	10809	10809	ST-21	11	2020-11-30	Machine	R	R	S	R	S	CP022078
R2S5-15B	SRS18468066	SAMN36786878	GCA_031169615.1	10809	10809	ST-21	11	2020-11-30	Machine	R	R	S	R	S	CP022078
R2S5-16A	SRS18468069	SAMN36786879	GCA_031169595.1	10809	10809	ST-21	11	2020-11-30	Machine	R	R	S	R	S	CP022078
R2S5-16C	SRS18468070	SAMN36786880	GCA_031169655.1	10809	10809	ST-21	11	2020-11-30	Machine	R	R	S	R	S	CP022078
R2S5-21B	SRS18468071	SAMN36786881	GCA_031169675.1	10809	10809	ST-21	11	2020-11-30	Machine	R	R	S	R	S	CP022078
R2S5-21C	SRS18468072	SAMN36786882	GCA_031169935.1	10809	10809	ST-21	11	2020-11-30	Machine	R	R	S	R	S	CP022078
R2S5-22A	SRS18468073	SAMN36786883	GCA_031169975.1	10809	10809	ST-21	11	2020-11-30	Machine	R	R	S	R	S	CP022078
R2S5-22B	SRS18468074	SAMN36786884	GCA_031169955.1	10809	10809	ST-21	11	2020-11-30	Machine	R	R	S	R	S	CP022078
R2S5-22C	SRS18468075	SAMN36786885	GCA_031169995.1	10809	10809	ST-21	11	2020-11-30	Machine	R	R	S	R	S	CP022078
R2S5-5A	SRS18468076	SAMN36786886	GCA_031170115.1	10809	10809	ST-21	11	2020-11-30	Crate	R	R	S	R	S	CP022078
R2S5-5B	SRS18468077	SAMN36786887	GCA_031170015.1	10809	10809	ST-21	11	2020-11-30	Crate	R	R	S	R	S	CP022078
R2S5-9B	SRS18468078	SAMN36786888	GCA_031170035.1	10809	10809	ST-21	11	2020-11-30	Machine	R	R	S	R	S	CP022078
R2S5-B1A	SRS18468079	SAMN36786889	GCA_031170055.1	10809	10809	ST-21	11	2020-11-30	Product	R	R	S	R	S	CP022078
R2S5-B2A	SRS18468081	SAMN36786890	GCA_031170075.1	10809	10809	ST-21	11	2020-11-30	Product	R	R	S	R	S	CP022078
R2S5-B2B	SRS18468082	SAMN36786891	GCA_031170135.1	10809	10809	ST-21	11	2020-11-30	Product	R	R	S	R	S	CP022078
R2S5-B2C	SRS18468217	SAMN36786892	GCA_031173675.1	10809	10809	ST-21	11	2020-11-30	Product	R	R	S	R	S	CP022078
R2S5-DS1C	SRS18468218	SAMN36786893	GCA_031173685.1	10809	10809	ST-21	11	2020-11-30	Product	R	R	S	R	S	CP022078
R2S5-DS2B	SRS18468220	SAMN36786894	GCA_031173845.1	10809	10809	ST-21	11	2020-11-30	Product	R	R	S	R	S	CP022078
R2S5-T1A	SRS18468219	SAMN36786895	GCA_031173725.1	10809	10809	ST-21	11	2020-11-30	Product	R	R	S	R	S	CP022078
R2S5-T1B	SRS18468221	SAMN36786896	GCA_031173755.1	10809	10809	ST-21	11	2020-11-30	Product	R	R	S	R	S	CP022078
R2S5-T1C	SRS18468222	SAMN36786897	GCA_031173785.1	10809	10809	ST-21	11	2020-11-30	Product	R	R	S	R	S	CP022078
R2S5-W1A	SRS18468223	SAMN36786898	GCA_031175065.1	10809	10809	ST-21	11	2020-11-30	Product	R	R	S	R	S	CP022078
R2S5-W1B	SRS18468224	SAMN36786899	GCA_031173815.1	10809	10809	ST-21	11	2020-11-30	Product	R	R	S	R	S	CP022078
R2S5-W1C	SRS18468226	SAMN36786900	GCA_031174375.1	10809	10809	ST-21	11	2020-11-30	Product	R	R	S	R	S	CP022078
R2S5-W2A	SRS18468227	SAMN36786901	GCA_031173915.1	10809	10809	ST-21	11	2020-11-30	Product	R	R	S	R	S	CP022078
R2S5-W2B	SRS18468229	SAMN36786902	GCA_031173935.1	10809	10809	ST-21	11	2020-11-30	Product	R	R	S	R	S	CP022078
R2S5-W2C	SRS18468228	SAMN36786903	GCA_031173965.1	10809	10809	ST-21	11	2020-11-30	Product	R	R	S	R	S	CP022078
R2S6-12A	SRS18468230	SAMN36786904	GCA_031174405.1	10115	10115	ST-21	12	2020-12-07	Machine	R	R	S	R	R	CP022078
R2S6-13A	SRS18468231	SAMN36786905	GCA_031173995.1	10115	10115	ST-21	12	2020-12-07	Machine	R	R	S	R	R	CP022078
R2S6-13B	SRS18468232	SAMN36786906	GCA_031174165.1	10115	10115	ST-21	12	2020-12-07	Machine	R	R	S	R	R	CP022078
R2S6-13C	SRS18468233	SAMN36786907	GCA_031174045.1	10115	10115	ST-21	12	2020-12-07	Machine	R	R	S	R	R	CP022078
R2S6-15A	SRS18468234	SAMN36786908	GCA_031174075.1	10115	10115	ST-21	12	2020-12-07	Machine	R	R	S	R	R	CP022078
R2S6-15B	SRS18468235	SAMN36786909	GCA_031174095.1	10115	10115	ST-21	12	2020-12-07	Machine	R	R	S	R	R	CP022078
R2S6-15C	SRS18468238	SAMN36786910	GCA_031174185.1	10115	10115	ST-21	12	2020-12-07	Machine	R	R	S	R	R	CP022078
R2S6-17A	SRS18468237	SAMN36786911	GCA_031174215.1	10115	10115	ST-21	12	2020-12-07	Machine	R	R	S	R	R	CP022078
R2S6-17C	SRS18468239	SAMN36786912	GCA_031174245.1	10115	10115	ST-21	12	2020-12-07	Machine	R	R	S	R	R	CP022078
R2S6-21A	SRS18468110	SAMN36786971	GCA_031170745.1	1629	1629b	ST-828	12	2020-12-07	Machine	S	S	S	S	S				MH634990
R2S6-21B	SRS18468111	SAMN36786972	GCA_031170715.1	1629	1629b	ST-828	12	2020-12-07	Machine	S	S	S	S	S				MH634990
R2S6-21C	SRS18468112	SAMN36786973	GCA_031170735.1	1629	1629b	ST-828	12	2020-12-07	Machine	S	S	S	S	S				MH634990
R2S6-23A	SRS18468240	SAMN36786913	GCA_031174285.1	10115	10115	ST-21	12	2020-12-07	Machine	R	R	S	R	R	CP022078
R2S6-23B	SRS18468241	SAMN36786914	GCA_031174455.1	10115	10115	ST-21	12	2020-12-07	Machine	R	R	S	R	R	CP022078
R2S6-6B	SRS18468242	SAMN36786915	GCA_031174315.1	10115	10115	ST-21	12	2020-12-07	Machine	R	R	S	R	R	CP022078
R2S6-W1A	SRS18468243	SAMN36786916	GCA_031174345.1	10115	10115	ST-21	12	2020-12-07	Product	R	R	S	R	R	CP022078
R2S6-W1C	SRS18468245	SAMN36786917	GCA_031174415.1	10115	10115	ST-21	12	2020-12-07	Product	R	R	S	R	R	CP022078
