# Supplementary material for: Longitudinal and cross-sectional sampling and whole genome sequencing of Campylobacter in a chicken abattoir reveal highly dynamic population structure
Source: Appl Environ Microbiol. 2025 May 9;91(6):e02369-24. doi: 10.1128/aem.02369-24 (PMC12175525; doi:10.1128/aem.02369-24)
Supplement: Table S2 — List of all associated public isolates analyzed in this study. [file aem.02369-24-s0003.xlsx]

## Sheet: table_s2
Column1	Column2	Column3	Column4	Column5	Column6
Isolate	species	Location	Isolation.type	SNP.cluster	lineages
PDT000496832.1	C. jejuni	USA:WA	environmental/other	PDS000076138.3	10115
PDT000569642.1	C. jejuni	USA:WA	environmental/other	PDS000076138.3	10115
PDT000589575.1	C. jejuni	USA:WA	environmental/other	PDS000076138.3	10115
PDT000783749.1	C. jejuni	USA:WA	environmental/other	PDS000076138.3	10115
PDT000882767.1	C. jejuni	USA:WA	environmental/other	PDS000076138.3	10115
PDT000891431.1	C. jejuni	USA:WA	environmental/other	PDS000076138.3	10115
PDT000925339.1	C. jejuni	USA:WA	environmental/other	PDS000076138.3	10115
PDT000115100.4	C. jejuni	USA:MN	environmental/other	PDS000022661.30	10809
PDT000159076.2	C. jejuni	USA:WA	environmental/other	PDS000022661.30	10809
PDT000236994.2	C. jejuni	USA:WA	environmental/other	PDS000022661.30	10809
PDT000283389.2	C. jejuni	USA:MN	environmental/other	PDS000022661.30	10809
PDT000363745.1	C. jejuni	USA	clinical	PDS000022661.30	10809
PDT000374985.1	C. jejuni	USA:WA	environmental/other	PDS000022661.30	10809
PDT000411955.1	C. jejuni	USA:WA	environmental/other	PDS000022661.30	10809
PDT000414480.1	C. jejuni	USA:WA	environmental/other	PDS000022661.30	10809
PDT000473182.1	C. jejuni	USA:IA	environmental/other	PDS000022661.30	10809
PDT000573221.1	C. jejuni	USA	clinical	PDS000022661.30	10809
PDT000617511.1	C. jejuni	Canada	clinical	PDS000022661.30	10809
PDT000617517.1	C. jejuni	Canada	clinical	PDS000022661.30	10809
PDT000639726.1	C. jejuni	USA:MN	environmental/other	PDS000022661.30	10809
PDT000668091.1	C. jejuni	USA:WA	environmental/other	PDS000022661.30	10809
PDT000743307.1	C. jejuni	USA	clinical	PDS000022661.30	10809
PDT000798630.1	C. jejuni	USA	clinical	PDS000022661.30	10809
PDT000814123.1	C. jejuni	USA:MN	environmental/other	PDS000022661.30	10809
PDT000856946.1	C. jejuni	USA	clinical	PDS000022661.30	10809
PDT001025706.1	C. jejuni	USA:WA	environmental/other	PDS000022661.30	10809
PDT001130208.1	C. jejuni	USA:WA	environmental/other	PDS000022661.30	10809
PDT001145300.1	C. jejuni	Canada	environmental/other	PDS000022661.30	10809
PDT001145314.1	C. jejuni	Canada	environmental/other	PDS000022661.30	10809
PDT001145352.1	C. jejuni	Canada	environmental/other	PDS000022661.30	10809
PDT001145389.1	C. jejuni	Canada	environmental/other	PDS000022661.30	10809
PDT001145482.1	C. jejuni	Canada	environmental/other	PDS000022661.30	10809
PDT001145486.1	C. jejuni	Canada	environmental/other	PDS000022661.30	10809
PDT001145497.1	C. jejuni	Canada	environmental/other	PDS000022661.30	10809
PDT001145514.1	C. jejuni	Canada	environmental/other	PDS000022661.30	10809
PDT001145529.1	C. jejuni	Canada	environmental/other	PDS000022661.30	10809
PDT001145530.1	C. jejuni	Canada	environmental/other	PDS000022661.30	10809
PDT001264124.1	C. jejuni	USA:WA	environmental/other	PDS000022661.30	10809
PDT000392567.1	C. jejuni	USA:WA	environmental/other	PDS000157645.1	11244a
PDT000171379.2	C. jejuni	USA	clinical	PDS000021215.13	11717
PDT000173267.2	C. jejuni	USA	clinical	PDS000021215.13	11717
PDT000174036.2	C. jejuni	USA	clinical	PDS000021215.13	11717
PDT000176446.2	C. jejuni	USA	clinical	PDS000021215.13	11717
PDT000184576.2	C. jejuni	USA	clinical	PDS000021215.13	11717
PDT000205464.2	C. jejuni	USA	clinical	PDS000021215.13	11717
PDT000315062.2	C. jejuni	USA	clinical	PDS000021215.13	11717
PDT000336077.1	C. jejuni	USA	clinical	PDS000021215.13	11717
PDT000408792.1	C. jejuni	USA	clinical	PDS000021215.13	11717
PDT000416923.1	C. jejuni	USA	clinical	PDS000021215.13	11717
PDT000502869.1	C. jejuni	USA	clinical	PDS000021215.13	11717
PDT000589135.1	C. jejuni	USA	clinical	PDS000021215.13	11717
PDT000712676.1	C. jejuni	USA	clinical	PDS000021215.13	11717
PDT000762086.1	C. jejuni	USA	clinical	PDS000021215.13	11717
PDT000817791.1	C. jejuni	USA	clinical	PDS000021215.13	11717
PDT000981130.1	C. jejuni	-	-	PDS000021215.13	11717
PDT001158227.2	C. jejuni	-	clinical	PDS000021215.13	11717
PDT001068900.1	C. coli	USA:WA	environmental/other	PDS000097386.4	11725
PDT001154139.1	C. coli	USA:WA	environmental/other	PDS000097386.4	11725
PDT001374109.1	C. coli	USA:WA	environmental/other	PDS000097386.4	11725
PDT001382628.1	C. coli	USA:WA	environmental/other	PDS000097386.4	11725
PDT000550990.1	C. coli	USA:WA	environmental/other	PDS000060346.6	11726
PDT000712561.1	C. coli	USA:WA	environmental/other	PDS000060346.6	11726
PDT000717476.1	C. coli	USA:WA	environmental/other	PDS000060346.6	11726
PDT000717491.1	C. coli	USA:WA	environmental/other	PDS000060346.6	11726
PDT000725538.1	C. coli	USA:WA	environmental/other	PDS000060346.6	11726
PDT000799675.1	C. coli	USA:WA	environmental/other	PDS000060346.6	11726
PDT001300101.1	C. coli	USA:WA	environmental/other	PDS000060346.6	11726
PDT001462984.1	C. coli	USA:WA	environmental/other	PDS000060346.6	11726
PDT000062743.2	C. jejuni	USA	clinical	PDS000021225.73	122
PDT000088751.1	C. jejuni	Spain	-	PDS000021225.73	122
PDT000088762.1	C. jejuni	Spain	-	PDS000021225.73	122
PDT000088764.1	C. jejuni	Spain	-	PDS000021225.73	122
PDT000239579.2	C. jejuni	USA	clinical	PDS000021225.73	122
PDT000269612.2	C. jejuni	USA	clinical	PDS000021225.73	122
PDT000269874.2	C. jejuni	-	clinical	PDS000021225.73	122
PDT000281538.2	C. jejuni	USA	clinical	PDS000021225.73	122
PDT000542674.1	C. jejuni	USA	clinical	PDS000021225.73	122
PDT000551614.1	C. jejuni	USA	clinical	PDS000021225.73	122
PDT000552784.1	C. jejuni	UK	clinical	PDS000021225.73	122
PDT000552836.1	C. jejuni	UK	clinical	PDS000021225.73	122
PDT000553627.1	C. jejuni	UK	clinical	PDS000021225.73	122
PDT000554296.1	C. jejuni	UK	clinical	PDS000021225.73	122
PDT000555278.1	C. jejuni	UK	clinical	PDS000021225.73	122
PDT000555322.1	C. jejuni	UK	clinical	PDS000021225.73	122
PDT000556211.1	C. jejuni	UK	clinical	PDS000021225.73	122
PDT000558815.1	C. jejuni	UK	clinical	PDS000021225.73	122
PDT000558983.1	C. jejuni	UK	clinical	PDS000021225.73	122
PDT000559009.1	C. jejuni	UK	clinical	PDS000021225.73	122
PDT000563209.1	C. jejuni	UK	clinical	PDS000021225.73	122
PDT000564415.1	C. jejuni	UK	clinical	PDS000021225.73	122
PDT000565205.1	C. jejuni	UK	clinical	PDS000021225.73	122
PDT000569231.1	C. jejuni	UK	clinical	PDS000021225.73	122
PDT000569317.1	C. jejuni	UK	clinical	PDS000021225.73	122
PDT000570470.1	C. jejuni	UK	clinical	PDS000021225.73	122
PDT000570570.1	C. jejuni	UK	clinical	PDS000021225.73	122
PDT000570587.1	C. jejuni	UK	clinical	PDS000021225.73	122
PDT000570727.1	C. jejuni	UK	clinical	PDS000021225.73	122
PDT000571752.1	C. jejuni	UK	clinical	PDS000021225.73	122
PDT000572674.1	C. jejuni	UK	clinical	PDS000021225.73	122
PDT000572683.1	C. jejuni	UK	clinical	PDS000021225.73	122
PDT000574681.1	C. jejuni	UK	clinical	PDS000021225.73	122
PDT000576370.1	C. jejuni	UK	clinical	PDS000021225.73	122
PDT000576422.1	C. jejuni	UK	clinical	PDS000021225.73	122
PDT000579700.1	C. jejuni	UK	clinical	PDS000021225.73	122
PDT000580527.1	C. jejuni	UK	clinical	PDS000021225.73	122
PDT000580550.1	C. jejuni	UK	clinical	PDS000021225.73	122
PDT000580665.1	C. jejuni	UK	clinical	PDS000021225.73	122
PDT000604725.1	C. jejuni	USA	clinical	PDS000021225.73	122
PDT000618414.1	C. jejuni	USA:WA	environmental/other	PDS000021225.73	122
PDT000624312.1	C. jejuni	USA	clinical	PDS000021225.73	122
PDT000679299.1	C. jejuni	USA:WA	environmental/other	PDS000021225.73	122
PDT000690724.1	C. jejuni	France	clinical	PDS000021225.73	122
PDT000690887.1	C. jejuni	France	clinical	PDS000021225.73	122
PDT000721203.1	C. jejuni	USA:WA	environmental/other	PDS000021225.73	122
PDT000725193.1	C. jejuni	Denmark	clinical	PDS000021225.73	122
PDT000942202.1	C. jejuni	Germany	clinical	PDS000021225.73	122
PDT000949128.1	C. jejuni	USA	clinical	PDS000021225.73	122
PDT001101665.1	C. jejuni	USA:MO	environmental/other	PDS000021225.73	122
PDT001105204.1	C. jejuni	-	clinical	PDS000021225.73	122
PDT001145315.1	C. jejuni	Canada	environmental/other	PDS000021225.73	122
PDT001145356.1	C. jejuni	Canada	environmental/other	PDS000021225.73	122
PDT001145411.1	C. jejuni	Canada	environmental/other	PDS000021225.73	122
PDT001145445.1	C. jejuni	Canada	environmental/other	PDS000021225.73	122
PDT001157873.4	C. jejuni	USA:AR	environmental/other	PDS000021225.73	122
PDT001167140.1	C. jejuni	USA:WA	environmental/other	PDS000021225.73	122
PDT001168061.1	C. jejuni	USA:WA	environmental/other	PDS000021225.73	122
PDT001258456.1	C. jejuni	USA:SC	clinical	PDS000021225.73	122
PDT001262288.1	C. jejuni	Czech Republic	-	PDS000021225.73	122
PDT001271921.1	C. jejuni	-	clinical	PDS000021225.73	122
PDT001289867.1	C. jejuni	USA:CA	environmental/other	PDS000021225.73	122
PDT001314174.1	C. jejuni	-	environmental/other	PDS000021225.73	122
PDT001318626.1	C. jejuni	USA:AL	environmental/other	PDS000021225.73	122
PDT001322344.1	C. jejuni	USA:AR	environmental/other	PDS000021225.73	122
PDT001349368.1	C. jejuni	USA:AR	environmental/other	PDS000021225.73	122
PDT001373473.1	C. jejuni	USA	clinical	PDS000021225.73	122
PDT001390344.1	C. jejuni	USA	clinical	PDS000021225.73	122
PDT001405067.1	C. jejuni	USA:AR	environmental/other	PDS000021225.73	122
PDT001408407.1	C. jejuni	USA:AR	environmental/other	PDS000021225.73	122
PDT001437341.1	C. jejuni	USA:KY	environmental/other	PDS000021225.73	122
PDT001452478.1	C. jejuni	-	clinical	PDS000021225.73	122
PDT001488715.1	C. jejuni	USA	clinical	PDS000021225.73	122
PDT001490914.1	C. jejuni	USA:AR	environmental/other	PDS000021225.73	122
PDT001538119.1	C. jejuni	USA	clinical	PDS000021225.73	122
PDT001549027.1	C. jejuni	-	clinical	PDS000021225.73	122
PDT001580801.1	C. jejuni	USA:SC	clinical	PDS000021225.73	122
PDT001591700.1	C. jejuni	USA:AR	environmental/other	PDS000021225.73	122
PDT001618409.1	C. jejuni	USA	clinical	PDS000021225.73	122
PDT001618874.1	C. jejuni	USA:AR	environmental/other	PDS000021225.73	122
PDT001649469.1	C. jejuni	USA:AR	environmental/other	PDS000021225.73	122
PDT001663481.1	C. jejuni	USA:SC	clinical	PDS000021225.73	122
PDT001736730.1	C. jejuni	Italy	clinical	PDS000021225.73	122
PDT001736738.1	C. jejuni	Italy	clinical	PDS000021225.73	122
PDT001736790.1	C. jejuni	Italy	clinical	PDS000021225.73	122
PDT001736839.1	C. jejuni	Italy	clinical	PDS000021225.73	122
PDT001736840.1	C. jejuni	Italy	clinical	PDS000021225.73	122
PDT001736850.1	C. jejuni	Italy	clinical	PDS000021225.73	122
PDT001736951.1	C. jejuni	Italy	clinical	PDS000021225.73	122
PDT001737721.1	C. jejuni	-	-	PDS000021225.73	122
PDT001737731.1	C. jejuni	-	-	PDS000021225.73	122
PDT001737732.1	C. jejuni	-	-	PDS000021225.73	122
PDT001737863.1	C. jejuni	-	-	PDS000021225.73	122
PDT001737883.1	C. jejuni	-	-	PDS000021225.73	122
PDT001737891.1	C. jejuni	-	-	PDS000021225.73	122
PDT001737983.1	C. jejuni	-	-	PDS000021225.73	122
PDT001739319.1	C. jejuni	Switzerland	clinical	PDS000021225.73	122
PDT001739424.1	C. jejuni	Switzerland	clinical	PDS000021225.73	122
PDT001739452.1	C. jejuni	Switzerland	clinical	PDS000021225.73	122
PDT001739458.1	C. jejuni	Switzerland	clinical	PDS000021225.73	122
PDT001739462.1	C. jejuni	Switzerland	clinical	PDS000021225.73	122
PDT001739517.1	C. jejuni	Switzerland	clinical	PDS000021225.73	122
PDT001743222.1	C. jejuni	Denmark	clinical	PDS000021225.73	122
PDT001743257.1	C. jejuni	Denmark	-	PDS000021225.73	122
PDT001743302.1	C. jejuni	Denmark	clinical	PDS000021225.73	122
PDT001743884.1	C. jejuni	Denmark	-	PDS000021225.73	122
PDT001743935.1	C. jejuni	Denmark	clinical	PDS000021225.73	122
PDT001745211.1	C. jejuni	-	-	PDS000021225.73	122
PDT001746164.1	C. jejuni	-	-	PDS000021225.73	122
PDT001746173.1	C. jejuni	-	-	PDS000021225.73	122
PDT001747083.1	C. jejuni	-	-	PDS000021225.73	122
PDT001747630.1	C. jejuni	-	-	PDS000021225.73	122
PDT001747663.1	C. jejuni	-	-	PDS000021225.73	122
PDT001747664.1	C. jejuni	-	-	PDS000021225.73	122
PDT001748169.1	C. jejuni	-	-	PDS000021225.73	122
PDT001749050.1	C. jejuni	-	-	PDS000021225.73	122
PDT001750454.1	C. jejuni	Ireland	clinical	PDS000021225.73	122
PDT001750484.1	C. jejuni	Ireland	clinical	PDS000021225.73	122
PDT001750561.1	C. jejuni	Ireland	clinical	PDS000021225.73	122
PDT001750584.1	C. jejuni	Ireland	clinical	PDS000021225.73	122
PDT001750634.1	C. coli	Ireland	clinical	PDS000021225.73	122
PDT001752718.1	C. jejuni	Netherlands	-	PDS000021225.73	122
PDT001752929.1	C. jejuni	Netherlands	clinical	PDS000021225.73	122
PDT001752947.1	C. jejuni	Netherlands	clinical	PDS000021225.73	122
PDT001753027.1	C. jejuni	Netherlands	clinical	PDS000021225.73	122
PDT001753436.1	C. jejuni	Netherlands	-	PDS000021225.73	122
PDT001754744.1	C. jejuni	-	-	PDS000021225.73	122
PDT001755170.1	C. jejuni	-	-	PDS000021225.73	122
PDT001755495.1	C. jejuni	-	-	PDS000021225.73	122
PDT001756250.1	C. jejuni	Denmark	clinical	PDS000021225.73	122
PDT001756254.1	C. jejuni	Denmark	clinical	PDS000021225.73	122
PDT001756263.1	C. jejuni	Denmark	clinical	PDS000021225.73	122
PDT001756278.1	C. jejuni	Denmark	clinical	PDS000021225.73	122
PDT001756339.1	C. jejuni	Denmark	-	PDS000021225.73	122
PDT001756340.1	C. jejuni	Denmark	-	PDS000021225.73	122
PDT001756355.1	C. jejuni	Denmark	-	PDS000021225.73	122
PDT001756356.1	C. jejuni	Denmark	-	PDS000021225.73	122
PDT001756357.1	C. jejuni	Denmark	-	PDS000021225.73	122
PDT001756358.1	C. jejuni	Denmark	-	PDS000021225.73	122
PDT001756364.1	C. jejuni	Denmark	clinical	PDS000021225.73	122
PDT001756365.1	C. jejuni	Denmark	clinical	PDS000021225.73	122
PDT001756367.1	C. jejuni	Denmark	clinical	PDS000021225.73	122
PDT001756368.1	C. jejuni	Denmark	clinical	PDS000021225.73	122
PDT001756369.1	C. jejuni	Denmark	clinical	PDS000021225.73	122
PDT001756373.1	C. jejuni	Denmark	clinical	PDS000021225.73	122
PDT001756386.1	C. jejuni	Denmark	clinical	PDS000021225.73	122
PDT001756389.1	C. jejuni	Denmark	clinical	PDS000021225.73	122
PDT001756396.1	C. jejuni	Denmark	-	PDS000021225.73	122
PDT001756401.1	C. jejuni	Denmark	-	PDS000021225.73	122
PDT001756402.1	C. jejuni	Denmark	-	PDS000021225.73	122
PDT001756403.1	C. jejuni	Denmark	-	PDS000021225.73	122
PDT001756404.1	C. jejuni	Denmark	-	PDS000021225.73	122
PDT001756411.1	C. jejuni	Denmark	-	PDS000021225.73	122
PDT001756412.1	C. jejuni	Denmark	-	PDS000021225.73	122
PDT001756413.1	C. jejuni	Denmark	-	PDS000021225.73	122
PDT001756414.1	C. jejuni	Denmark	-	PDS000021225.73	122
PDT001756415.1	C. jejuni	Denmark	-	PDS000021225.73	122
PDT001756416.1	C. jejuni	Denmark	-	PDS000021225.73	122
PDT001756417.1	C. jejuni	Denmark	-	PDS000021225.73	122
PDT001756418.1	C. jejuni	Denmark	-	PDS000021225.73	122
PDT001756419.1	C. jejuni	Denmark	-	PDS000021225.73	122
PDT001756420.1	C. jejuni	Denmark	-	PDS000021225.73	122
PDT001756421.1	C. jejuni	Denmark	-	PDS000021225.73	122
PDT001756422.1	C. jejuni	Denmark	-	PDS000021225.73	122
PDT001756426.1	C. jejuni	Denmark	-	PDS000021225.73	122
PDT001756443.1	C. jejuni	Denmark	-	PDS000021225.73	122
PDT001756459.1	C. jejuni	Denmark	clinical	PDS000021225.73	122
PDT001756496.1	C. jejuni	Denmark	-	PDS000021225.73	122
PDT001756497.1	C. jejuni	Denmark	-	PDS000021225.73	122
PDT001756498.1	C. jejuni	Denmark	-	PDS000021225.73	122
PDT001756499.1	C. jejuni	Denmark	-	PDS000021225.73	122
PDT001756500.1	C. jejuni	Denmark	-	PDS000021225.73	122
PDT001756501.1	C. jejuni	Denmark	-	PDS000021225.73	122
PDT001756502.1	C. jejuni	Denmark	-	PDS000021225.73	122
PDT001756503.1	C. jejuni	Denmark	-	PDS000021225.73	122
PDT001756504.1	C. jejuni	Denmark	-	PDS000021225.73	122
PDT001756505.1	C. jejuni	Denmark	-	PDS000021225.73	122
PDT001756510.1	C. jejuni	Denmark	clinical	PDS000021225.73	122
PDT001756519.1	C. jejuni	Denmark	clinical	PDS000021225.73	122
PDT001756520.1	C. jejuni	Denmark	clinical	PDS000021225.73	122
PDT001756533.1	C. jejuni	Denmark	clinical	PDS000021225.73	122
PDT001756556.1	C. jejuni	Denmark	clinical	PDS000021225.73	122
PDT001756557.1	C. jejuni	Denmark	clinical	PDS000021225.73	122
PDT001756558.1	C. jejuni	Denmark	clinical	PDS000021225.73	122
PDT001756559.1	C. jejuni	Denmark	clinical	PDS000021225.73	122
PDT001756560.1	C. jejuni	Denmark	clinical	PDS000021225.73	122
PDT001756565.1	C. jejuni	Denmark	clinical	PDS000021225.73	122
PDT001756568.1	C. jejuni	Denmark	clinical	PDS000021225.73	122
PDT001756574.1	C. jejuni	Denmark	clinical	PDS000021225.73	122
PDT001756578.1	C. jejuni	Denmark	clinical	PDS000021225.73	122
PDT001756580.1	C. jejuni	Denmark	clinical	PDS000021225.73	122
PDT001756583.1	C. jejuni	Denmark	clinical	PDS000021225.73	122
PDT001756586.1	C. jejuni	Denmark	clinical	PDS000021225.73	122
PDT001756587.1	C. jejuni	Denmark	clinical	PDS000021225.73	122
PDT001756593.1	C. jejuni	Denmark	clinical	PDS000021225.73	122
PDT001756596.1	C. jejuni	Denmark	clinical	PDS000021225.73	122
PDT001756598.1	C. jejuni	Denmark	clinical	PDS000021225.73	122
PDT001756599.1	C. jejuni	Denmark	clinical	PDS000021225.73	122
PDT001756600.1	C. jejuni	Denmark	clinical	PDS000021225.73	122
PDT001756602.1	C. jejuni	Denmark	clinical	PDS000021225.73	122
PDT001756606.1	C. jejuni	Denmark	clinical	PDS000021225.73	122
PDT001756610.1	C. jejuni	Denmark	clinical	PDS000021225.73	122
PDT001756611.1	C. jejuni	Denmark	clinical	PDS000021225.73	122
PDT001756613.1	C. jejuni	Denmark	clinical	PDS000021225.73	122
PDT001756616.1	C. jejuni	Denmark	clinical	PDS000021225.73	122
PDT001756647.1	C. jejuni	Denmark	clinical	PDS000021225.73	122
PDT001756648.1	C. jejuni	Denmark	clinical	PDS000021225.73	122
PDT001756650.1	C. jejuni	Denmark	clinical	PDS000021225.73	122
PDT001756667.1	C. jejuni	Denmark	clinical	PDS000021225.73	122
PDT001756671.1	C. jejuni	Denmark	clinical	PDS000021225.73	122
PDT001756672.1	C. jejuni	Denmark	clinical	PDS000021225.73	122
PDT001756673.1	C. jejuni	Denmark	clinical	PDS000021225.73	122
PDT001756677.1	C. jejuni	Denmark	clinical	PDS000021225.73	122
PDT001756680.1	C. jejuni	Denmark	clinical	PDS000021225.73	122
PDT001756682.1	C. jejuni	Denmark	clinical	PDS000021225.73	122
PDT001756685.1	C. jejuni	Denmark	clinical	PDS000021225.73	122
PDT001756691.1	C. jejuni	Denmark	clinical	PDS000021225.73	122
PDT001756693.1	C. jejuni	Denmark	clinical	PDS000021225.73	122
PDT001756697.1	C. jejuni	Denmark	clinical	PDS000021225.73	122
PDT001756698.1	C. jejuni	Denmark	clinical	PDS000021225.73	122
PDT001756699.1	C. jejuni	Denmark	clinical	PDS000021225.73	122
PDT001756701.1	C. jejuni	Denmark	clinical	PDS000021225.73	122
PDT001756707.1	C. jejuni	Denmark	clinical	PDS000021225.73	122
PDT001756708.1	C. jejuni	Denmark	clinical	PDS000021225.73	122
PDT001756709.1	C. jejuni	Denmark	clinical	PDS000021225.73	122
PDT001756711.1	C. jejuni	Denmark	clinical	PDS000021225.73	122
PDT001756713.1	C. jejuni	Denmark	clinical	PDS000021225.73	122
PDT001756727.1	C. jejuni	Denmark	clinical	PDS000021225.73	122
PDT001756728.1	C. jejuni	Denmark	clinical	PDS000021225.73	122
PDT001756729.1	C. jejuni	Denmark	clinical	PDS000021225.73	122
PDT001756791.1	C. jejuni	Denmark	clinical	PDS000021225.73	122
PDT001756805.1	C. jejuni	Denmark	clinical	PDS000021225.73	122
PDT001756806.1	C. jejuni	Denmark	clinical	PDS000021225.73	122
PDT001756807.1	C. jejuni	Denmark	clinical	PDS000021225.73	122
PDT001756823.1	C. jejuni	Denmark	clinical	PDS000021225.73	122
PDT001756828.1	C. jejuni	Denmark	clinical	PDS000021225.73	122
PDT001756836.1	C. jejuni	Denmark	clinical	PDS000021225.73	122
PDT001756840.1	C. jejuni	Denmark	clinical	PDS000021225.73	122
PDT001756846.1	C. jejuni	Denmark	clinical	PDS000021225.73	122
PDT001756853.1	C. jejuni	Denmark	clinical	PDS000021225.73	122
PDT001756861.1	C. jejuni	Denmark	clinical	PDS000021225.73	122
PDT001756862.1	C. jejuni	Denmark	clinical	PDS000021225.73	122
PDT001756871.1	C. jejuni	Denmark	clinical	PDS000021225.73	122
PDT001756874.1	C. jejuni	Denmark	clinical	PDS000021225.73	122
PDT001756877.1	C. jejuni	Denmark	clinical	PDS000021225.73	122
PDT001756927.1	C. jejuni	Denmark	clinical	PDS000021225.73	122
PDT001756935.1	C. jejuni	Denmark	clinical	PDS000021225.73	122
PDT001756938.1	C. jejuni	Denmark	clinical	PDS000021225.73	122
PDT001756940.1	C. jejuni	Denmark	clinical	PDS000021225.73	122
PDT001756963.1	C. jejuni	Denmark	clinical	PDS000021225.73	122
PDT001756968.1	C. jejuni	Denmark	clinical	PDS000021225.73	122
PDT001756990.1	C. jejuni	Denmark	clinical	PDS000021225.73	122
PDT001757017.1	C. jejuni	Denmark	clinical	PDS000021225.73	122
PDT001757046.1	C. jejuni	Denmark	clinical	PDS000021225.73	122
PDT001757050.1	C. jejuni	Denmark	clinical	PDS000021225.73	122
PDT001757078.1	C. jejuni	Denmark	clinical	PDS000021225.73	122
PDT001757089.1	C. jejuni	Denmark	clinical	PDS000021225.73	122
PDT001757572.1	C. jejuni	Switzerland	clinical	PDS000021225.73	122
PDT001759206.1	C. jejuni	-	-	PDS000021225.73	122
PDT001764997.1	C. jejuni	Finland	-	PDS000021225.73	122
PDT001764998.1	C. jejuni	Finland	-	PDS000021225.73	122
PDT001764999.1	C. jejuni	Finland	-	PDS000021225.73	122
PDT001765002.1	C. jejuni	Finland	-	PDS000021225.73	122
PDT001765003.1	C. jejuni	Finland	-	PDS000021225.73	122
PDT001765004.1	C. jejuni	Finland	-	PDS000021225.73	122
PDT001765005.1	C. jejuni	Finland	-	PDS000021225.73	122
PDT001765008.1	C. jejuni	Finland	-	PDS000021225.73	122
PDT001765009.1	C. jejuni	Finland	-	PDS000021225.73	122
PDT001765010.1	C. jejuni	Finland	-	PDS000021225.73	122
PDT001765166.1	C. jejuni	Italy	-	PDS000021225.73	122
PDT001765177.1	C. jejuni	Poland	-	PDS000021225.73	122
PDT001765179.1	C. jejuni	Poland	-	PDS000021225.73	122
PDT001765182.1	C. jejuni	Poland	-	PDS000021225.73	122
PDT001783854.1	C. jejuni	USA	clinical	PDS000021225.73	122
PDT001794287.1	C. jejuni	USA:SC	clinical	PDS000021225.73	122
PDT001808320.1	C. jejuni	Italy	clinical	PDS000021225.73	122
PDT001819188.1	C. jejuni	France	-	PDS000021225.73	122
PDT001819893.1	C. jejuni	Denmark	-	PDS000021225.73	122
PDT001831963.1	C. jejuni	USA:GA	environmental/other	PDS000021225.73	122
PDT001835762.1	C. jejuni	-	-	PDS000021225.73	122
PDT001835785.1	C. jejuni	-	-	PDS000021225.73	122
PDT001835786.1	C. jejuni	-	-	PDS000021225.73	122
PDT001835814.1	C. jejuni	-	-	PDS000021225.73	122
PDT001835817.1	C. jejuni	-	-	PDS000021225.73	122
PDT001835840.1	C. jejuni	-	-	PDS000021225.73	122
PDT001835841.1	C. jejuni	-	-	PDS000021225.73	122
PDT001835864.1	C. jejuni	-	-	PDS000021225.73	122
PDT001835866.1	C. jejuni	-	-	PDS000021225.73	122
PDT001835878.1	C. jejuni	-	-	PDS000021225.73	122
PDT001835906.1	C. jejuni	-	-	PDS000021225.73	122
PDT001835926.1	C. jejuni	-	-	PDS000021225.73	122
PDT001835938.1	C. jejuni	-	-	PDS000021225.73	122
PDT001835946.1	C. jejuni	-	-	PDS000021225.73	122
PDT001835947.1	C. jejuni	-	-	PDS000021225.73	122
PDT001835964.1	C. jejuni	-	-	PDS000021225.73	122
PDT001873242.1	C. jejuni	USA:SC	clinical	PDS000021225.73	122
PDT001882965.1	C. jejuni	Spain	clinical	PDS000021225.73	122
PDT001883044.1	C. jejuni	Spain	-	PDS000021225.73	122
PDT001906066.1	C. jejuni	UK	-	PDS000021225.73	122
PDT001907125.1	C. jejuni	UK	-	PDS000021225.73	122
PDT001916524.1	C. jejuni	UK	-	PDS000021225.73	122
PDT001916564.1	C. jejuni	UK	-	PDS000021225.73	122
PDT001923370.1	C. jejuni	UK	-	PDS000021225.73	122
PDT001967200.1	C. jejuni	USA:WA	environmental/other	PDS000021225.73	122
PDT000399200.1	C. coli	USA:WA	environmental/other	PDS000038424.26	1629a,1629b
PDT000404717.1	C. coli	USA:WA	environmental/other	PDS000038424.26	1629a,1629b
PDT000551020.1	C. coli	USA:WA	environmental/other	PDS000038424.26	1629a,1629b
PDT000576694.1	C. coli	USA:WA	environmental/other	PDS000038424.26	1629a,1629b
PDT000582485.1	C. coli	USA:WA	environmental/other	PDS000038424.26	1629a,1629b
PDT000591323.1	C. coli	USA:WA	environmental/other	PDS000038424.26	1629a,1629b
PDT000637557.1	C. coli	USA:WA	environmental/other	PDS000038424.26	1629a,1629b
PDT000669796.1	C. coli	USA:WA	environmental/other	PDS000038424.26	1629a,1629b
PDT000686963.1	C. coli	USA:WA	environmental/other	PDS000038424.26	1629a,1629b
PDT000707793.2	C. coli	USA:WA	environmental/other	PDS000038424.26	1629a,1629b
PDT000717445.1	C. coli	USA:WA	environmental/other	PDS000038424.26	1629a,1629b
PDT000771545.1	C. coli	USA:WA	environmental/other	PDS000038424.26	1629a,1629b
PDT000820774.1	C. coli	USA:WA	environmental/other	PDS000038424.26	1629a,1629b
PDT000967720.1	C. coli	USA:WA	environmental/other	PDS000038424.26	1629a,1629b
PDT001076308.1	C. coli	USA:WA	environmental/other	PDS000038424.26	1629a,1629b
PDT001106776.1	C. coli	USA:WA	environmental/other	PDS000038424.26	1629a,1629b
PDT001136011.1	C. coli	USA:WA	environmental/other	PDS000038424.26	1629a,1629b
PDT001184085.1	C. coli	USA:WA	environmental/other	PDS000038424.26	1629a,1629b
PDT001436547.1	C. coli	USA:WA	environmental/other	PDS000038424.26	1629a,1629b
PDT001612284.1	C. coli	USA:WA	environmental/other	PDS000038424.26	1629a,1629b
PDT001778938.1	C. coli	USA:WA	environmental/other	PDS000038424.26	1629a,1629b
PDT001850936.1	C. coli	USA:WA	environmental/other	PDS000038424.26	1629a,1629b
PDT001888395.1	C. coli	USA:NC	environmental/other	PDS000038424.26	1629a,1629b
PDT001907016.1	C. coli	USA:WA	environmental/other	PDS000038424.26	1629a,1629b
PDT001908441.1	C. coli	USA:WA	environmental/other	PDS000038424.26	1629a,1629b
PDT000046026.2	C. jejuni	USA	clinical	PDS000022406.165	267
PDT000078511.1	C. jejuni	UK	clinical	PDS000022406.165	267
PDT000109960.3	C. jejuni	-	-	PDS000022406.165	267
PDT000110043.3	C. jejuni	-	-	PDS000022406.165	267
PDT000137737.2	C. jejuni	USA	clinical	PDS000022406.165	267
PDT000137739.2	C. jejuni	USA	clinical	PDS000022406.165	267
PDT000139252.2	C. jejuni	USA	clinical	PDS000022406.165	267
PDT000139259.2	C. jejuni	USA	clinical	PDS000022406.165	267
PDT000139260.2	C. jejuni	USA	clinical	PDS000022406.165	267
PDT000144265.2	C. jejuni	USA	clinical	PDS000022406.165	267
PDT000146720.3	C. jejuni	-	-	PDS000022406.165	267
PDT000146765.3	C. jejuni	-	-	PDS000022406.165	267
PDT000146877.3	C. jejuni	-	-	PDS000022406.165	267
PDT000148735.2	C. jejuni	UK	environmental/other	PDS000022406.165	267
PDT000162535.2	C. jejuni	USA:WA	environmental/other	PDS000022406.165	267
PDT000162709.2	C. jejuni	USA	clinical	PDS000022406.165	267
PDT000187946.2	C. jejuni	USA	clinical	PDS000022406.165	267
PDT000199461.2	C. jejuni	USA:OR	environmental/other	PDS000022406.165	267
PDT000216888.1	C. jejuni	Canada	environmental/other	PDS000022406.165	267
PDT000216889.1	C. jejuni	Canada	environmental/other	PDS000022406.165	267
PDT000216891.1	C. jejuni	Canada	environmental/other	PDS000022406.165	267
PDT000216896.1	C. jejuni	Canada	environmental/other	PDS000022406.165	267
PDT000216953.1	C. jejuni	Canada	environmental/other	PDS000022406.165	267
PDT000216955.1	C. jejuni	Canada	environmental/other	PDS000022406.165	267
PDT000219709.2	C. jejuni	USA	clinical	PDS000022406.165	267
PDT000221406.2	C. jejuni	USA	clinical	PDS000022406.165	267
PDT000232509.2	C. jejuni	USA	clinical	PDS000022406.165	267
PDT000245106.2	C. jejuni	USA:OR	environmental/other	PDS000022406.165	267
PDT000258552.2	C. jejuni	USA:TN	environmental/other	PDS000022406.165	267
PDT000266307.2	C. jejuni	USA:VA	environmental/other	PDS000022406.165	267
PDT000273719.2	C. jejuni	USA:WA	environmental/other	PDS000022406.165	267
PDT000281445.2	C. jejuni	USA:PA	environmental/other	PDS000022406.165	267
PDT000314365.2	C. jejuni	USA	clinical	PDS000022406.165	267
PDT000345631.1	C. jejuni	USA:WA	environmental/other	PDS000022406.165	267
PDT000360028.1	C. jejuni	USA	clinical	PDS000022406.165	267
PDT000364198.1	C. jejuni	USA	clinical	PDS000022406.165	267
PDT000367350.1	C. jejuni	USA:OH	environmental/other	PDS000022406.165	267
PDT000374989.1	C. jejuni	USA:OH	environmental/other	PDS000022406.165	267
PDT000379248.1	C. jejuni	USA	clinical	PDS000022406.165	267
PDT000381049.1	C. jejuni	USA	clinical	PDS000022406.165	267
PDT000382160.1	C. jejuni	USA	clinical	PDS000022406.165	267
PDT000385014.1	C. jejuni	USA	clinical	PDS000022406.165	267
PDT000387658.1	C. jejuni	USA	clinical	PDS000022406.165	267
PDT000387741.1	C. jejuni	USA:OH	environmental/other	PDS000022406.165	267
PDT000389825.1	C. jejuni	USA	clinical	PDS000022406.165	267
PDT000392106.1	C. jejuni	USA	clinical	PDS000022406.165	267
PDT000397481.1	C. jejuni	USA	clinical	PDS000022406.165	267
PDT000400470.1	C. jejuni	USA	clinical	PDS000022406.165	267
PDT000407294.1	C. jejuni	USA:PA	environmental/other	PDS000022406.165	267
PDT000409170.1	C. jejuni	USA:PA	environmental/other	PDS000022406.165	267
PDT000465037.1	C. jejuni	USA	clinical	PDS000022406.165	267
PDT000473096.1	C. jejuni	USA:OR	environmental/other	PDS000022406.165	267
PDT000478428.1	C. jejuni	USA	clinical	PDS000022406.165	267
PDT000478430.1	C. jejuni	USA	clinical	PDS000022406.165	267
PDT000479977.1	C. jejuni	USA	clinical	PDS000022406.165	267
PDT000488471.1	C. jejuni	-	clinical	PDS000022406.165	267
PDT000488548.1	C. jejuni	-	clinical	PDS000022406.165	267
PDT000488646.1	C. jejuni	-	clinical	PDS000022406.165	267
PDT000491037.1	C. jejuni	USA	clinical	PDS000022406.165	267
PDT000497728.1	C. jejuni	USA	clinical	PDS000022406.165	267
PDT000509519.1	C. jejuni	USA	clinical	PDS000022406.165	267
PDT000521945.1	C. jejuni	USA:NY	environmental/other	PDS000022406.165	267
PDT000524190.1	C. jejuni	Ireland	clinical	PDS000022406.165	267
PDT000524270.1	C. jejuni	Ireland	clinical	PDS000022406.165	267
PDT000538261.1	C. jejuni	USA	clinical	PDS000022406.165	267
PDT000541662.1	C. jejuni	USA:AL	environmental/other	PDS000022406.165	267
PDT000545678.1	C. jejuni	USA	clinical	PDS000022406.165	267
PDT000547535.1	C. jejuni	USA	clinical	PDS000022406.165	267
PDT000547997.1	C. jejuni	USA:PA	environmental/other	PDS000022406.165	267
PDT000549646.1	C. jejuni	USA:VA	environmental/other	PDS000022406.165	267
PDT000551492.1	C. jejuni	USA	clinical	PDS000022406.165	267
PDT000558569.1	C. jejuni	USA	clinical	PDS000022406.165	267
PDT000558834.1	C. jejuni	UK	clinical	PDS000022406.165	267
PDT000559998.1	C. jejuni	UK	clinical	PDS000022406.165	267
PDT000562476.1	C. jejuni	UK	clinical	PDS000022406.165	267
PDT000562818.1	C. jejuni	USA	clinical	PDS000022406.165	267
PDT000564334.1	C. jejuni	UK	clinical	PDS000022406.165	267
PDT000565163.1	C. jejuni	UK	clinical	PDS000022406.165	267
PDT000565316.1	C. jejuni	UK	clinical	PDS000022406.165	267
PDT000565364.1	C. jejuni	UK	clinical	PDS000022406.165	267
PDT000571651.1	C. jejuni	UK	environmental/other	PDS000022406.165	267
PDT000571689.1	C. jejuni	UK	clinical	PDS000022406.165	267
PDT000573418.1	C. jejuni	UK	clinical	PDS000022406.165	267
PDT000573814.1	C. jejuni	UK	clinical	PDS000022406.165	267
PDT000574139.1	C. jejuni	UK	clinical	PDS000022406.165	267
PDT000576306.1	C. jejuni	UK	environmental/other	PDS000022406.165	267
PDT000577338.1	C. jejuni	UK	environmental/other	PDS000022406.165	267
PDT000578451.1	C. jejuni	UK	clinical	PDS000022406.165	267
PDT000578538.1	C. jejuni	UK	environmental/other	PDS000022406.165	267
PDT000578621.1	C. jejuni	UK	clinical	PDS000022406.165	267
PDT000579200.1	C. jejuni	USA:WA	environmental/other	PDS000022406.165	267
PDT000580571.1	C. jejuni	UK	clinical	PDS000022406.165	267
PDT000580620.1	C. jejuni	UK	clinical	PDS000022406.165	267
PDT000599798.1	C. jejuni	USA:KS	environmental/other	PDS000022406.165	267
PDT000607755.1	C. jejuni	USA	clinical	PDS000022406.165	267
PDT000608556.1	C. jejuni	USA	clinical	PDS000022406.165	267
PDT000608838.1	C. jejuni	USA:OR	environmental/other	PDS000022406.165	267
PDT000632258.1	C. jejuni	USA	clinical	PDS000022406.165	267
PDT000632259.1	C. jejuni	USA	clinical	PDS000022406.165	267
PDT000632264.1	C. jejuni	USA	clinical	PDS000022406.165	267
PDT000637107.1	C. jejuni	USA	clinical	PDS000022406.165	267
PDT000642254.1	C. jejuni	USA:TX	environmental/other	PDS000022406.165	267
PDT000654092.1	C. jejuni	USA	clinical	PDS000022406.165	267
PDT000656364.1	C. jejuni	USA	clinical	PDS000022406.165	267
PDT000660669.1	C. jejuni	USA:TN	environmental/other	PDS000022406.165	267
PDT000672447.1	C. jejuni	USA:MI	environmental/other	PDS000022406.165	267
PDT000682419.1	C. jejuni	USA:TN	environmental/other	PDS000022406.165	267
PDT000687787.1	C. jejuni	USA	environmental/other	PDS000022406.165	267
PDT000690792.1	C. jejuni	France	clinical	PDS000022406.165	267
PDT000720620.1	C. jejuni	USA:MD	clinical	PDS000022406.165	267
PDT000722634.1	C. jejuni	USA:GA	environmental/other	PDS000022406.165	267
PDT000733320.1	C. jejuni	USA	clinical	PDS000022406.165	267
PDT000766628.1	C. jejuni	USA	clinical	PDS000022406.165	267
PDT000769387.1	C. jejuni	USA:WA	environmental/other	PDS000022406.165	267
PDT000789921.1	C. jejuni	USA	clinical	PDS000022406.165	267
PDT000802127.1	C. jejuni	USA:TN	environmental/other	PDS000022406.165	267
PDT000802844.1	C. jejuni	USA	clinical	PDS000022406.165	267
PDT000803201.1	C. jejuni	USA	clinical	PDS000022406.165	267
PDT000817276.1	C. jejuni	USA:WA	environmental/other	PDS000022406.165	267
PDT000819842.1	C. jejuni	USA	clinical	PDS000022406.165	267
PDT000829954.1	C. jejuni	USA:TN	environmental/other	PDS000022406.165	267
PDT000834852.1	C. jejuni	USA:WA	environmental/other	PDS000022406.165	267
PDT000839188.1	C. jejuni	USA:WA	environmental/other	PDS000022406.165	267
PDT000840940.1	C. jejuni	USA:MI	environmental/other	PDS000022406.165	267
PDT000849504.1	C. jejuni	USA:WA	environmental/other	PDS000022406.165	267
PDT000854483.1	C. jejuni	USA	clinical	PDS000022406.165	267
PDT000854519.1	C. jejuni	UK	clinical	PDS000022406.165	267
PDT000856253.1	C. jejuni	USA:TN	environmental/other	PDS000022406.165	267
PDT000856843.1	C. jejuni	USA	clinical	PDS000022406.165	267
PDT000862812.1	C. jejuni	USA:GA	environmental/other	PDS000022406.165	267
PDT000878065.1	C. jejuni	-	clinical	PDS000022406.165	267
PDT000878948.1	C. jejuni	USA:NJ	environmental/other	PDS000022406.165	267
PDT000892433.1	C. jejuni	USA	clinical	PDS000022406.165	267
PDT000897758.1	C. jejuni	USA:AL	environmental/other	PDS000022406.165	267
PDT000922808.1	C. jejuni	USA:WA	environmental/other	PDS000022406.165	267
PDT000949046.1	C. jejuni	USA	clinical	PDS000022406.165	267
PDT000949064.1	C. jejuni	USA	clinical	PDS000022406.165	267
PDT000949079.1	C. jejuni	USA	clinical	PDS000022406.165	267
PDT000949163.1	C. jejuni	USA	clinical	PDS000022406.165	267
PDT000953977.1	C. jejuni	-	clinical	PDS000022406.165	267
PDT000972223.1	C. jejuni	USA:WA	environmental/other	PDS000022406.165	267
PDT000995751.1	C. jejuni	Ireland	-	PDS000022406.165	267
PDT000997512.1	C. jejuni	USA	clinical	PDS000022406.165	267
PDT001014514.1	C. jejuni	USA:WA	environmental/other	PDS000022406.165	267
PDT001040123.1	C. jejuni	USA	clinical	PDS000022406.165	267
PDT001057256.1	C. jejuni	USA	clinical	PDS000022406.165	267
PDT001065324.1	C. jejuni	USA:CA	environmental/other	PDS000022406.165	267
PDT001065357.1	C. jejuni	-	clinical	PDS000022406.165	267
PDT001067616.1	C. jejuni	-	clinical	PDS000022406.165	267
PDT001090326.1	C. jejuni	USA	clinical	PDS000022406.165	267
PDT001093545.1	C. jejuni	USA:OR	environmental/other	PDS000022406.165	267
PDT001093546.1	C. jejuni	USA:OR	environmental/other	PDS000022406.165	267
PDT001093548.1	C. jejuni	USA:OR	environmental/other	PDS000022406.165	267
PDT001093549.1	C. jejuni	USA:OR	environmental/other	PDS000022406.165	267
PDT001093550.1	C. jejuni	USA:OR	environmental/other	PDS000022406.165	267
PDT001093551.1	C. jejuni	USA:OR	environmental/other	PDS000022406.165	267
PDT001093554.1	C. jejuni	USA:OR	environmental/other	PDS000022406.165	267
PDT001093555.1	C. jejuni	USA:OR	environmental/other	PDS000022406.165	267
PDT001093556.1	C. jejuni	USA:OR	environmental/other	PDS000022406.165	267
PDT001093557.1	C. jejuni	USA:OR	environmental/other	PDS000022406.165	267
PDT001093563.1	C. jejuni	USA:OR	environmental/other	PDS000022406.165	267
PDT001096254.1	C. jejuni	USA	clinical	PDS000022406.165	267
PDT001106072.1	C. jejuni	USA	clinical	PDS000022406.165	267
PDT001121820.1	C. jejuni	USA	clinical	PDS000022406.165	267
PDT001132078.1	C. jejuni	-	clinical	PDS000022406.165	267
PDT001142384.1	C. jejuni	-	clinical	PDS000022406.165	267
PDT001145331.1	C. jejuni	Canada	environmental/other	PDS000022406.165	267
PDT001145351.1	C. jejuni	Canada	environmental/other	PDS000022406.165	267
PDT001145380.1	C. jejuni	Canada	environmental/other	PDS000022406.165	267
PDT001145393.1	C. jejuni	Canada	environmental/other	PDS000022406.165	267
PDT001145405.1	C. jejuni	Canada	environmental/other	PDS000022406.165	267
PDT001145457.1	C. jejuni	Canada	environmental/other	PDS000022406.165	267
PDT001145476.1	C. jejuni	Canada	environmental/other	PDS000022406.165	267
PDT001145522.1	C. jejuni	Canada	environmental/other	PDS000022406.165	267
PDT001145549.1	C. jejuni	Canada	environmental/other	PDS000022406.165	267
PDT001145551.1	C. jejuni	Canada	environmental/other	PDS000022406.165	267
PDT001215185.1	C. jejuni	USA:WA	environmental/other	PDS000022406.165	267
PDT001228417.1	C. jejuni	USA:OR	environmental/other	PDS000022406.165	267
PDT001289856.1	C. jejuni	USA:OH	environmental/other	PDS000022406.165	267
PDT001305926.1	C. jejuni	USA:OH	environmental/other	PDS000022406.165	267
PDT001338383.3	C. jejuni	USA	clinical	PDS000022406.165	267
PDT001355581.1	C. jejuni	USA:TN	environmental/other	PDS000022406.165	267
PDT001355998.1	C. jejuni	USA:WA	environmental/other	PDS000022406.165	267
PDT001360624.1	C. jejuni	USA:WA	environmental/other	PDS000022406.165	267
PDT001363790.1	C. jejuni	USA	clinical	PDS000022406.165	267
PDT001364359.1	C. jejuni	USA:WA	environmental/other	PDS000022406.165	267
PDT001370907.1	C. jejuni	-	clinical	PDS000022406.165	267
PDT001382270.1	C. jejuni	USA:OH	environmental/other	PDS000022406.165	267
PDT001391377.1	C. jejuni	USA	clinical	PDS000022406.165	267
PDT001397834.1	C. jejuni	USA:ME	environmental/other	PDS000022406.165	267
PDT001398371.1	C. jejuni	-	clinical	PDS000022406.165	267
PDT001399041.1	C. jejuni	USA:OH	environmental/other	PDS000022406.165	267
PDT001404415.1	C. jejuni	USA:IN	environmental/other	PDS000022406.165	267
PDT001417087.1	C. jejuni	USA:KY	environmental/other	PDS000022406.165	267
PDT001419016.1	C. jejuni	USA:OH	environmental/other	PDS000022406.165	267
PDT001420129.1	C. jejuni	USA	clinical	PDS000022406.165	267
PDT001444354.1	C. jejuni	-	clinical	PDS000022406.165	267
PDT001470102.1	C. jejuni	USA	clinical	PDS000022406.165	267
PDT001476197.1	C. jejuni	USA	clinical	PDS000022406.165	267
PDT001482125.1	C. jejuni	USA:IN	environmental/other	PDS000022406.165	267
PDT001487182.1	C. jejuni	USA:WA	environmental/other	PDS000022406.165	267
PDT001498303.1	C. jejuni	USA:MI	environmental/other	PDS000022406.165	267
PDT001515135.1	C. jejuni	USA:NJ	environmental/other	PDS000022406.165	267
PDT001557522.1	C. jejuni	USA	clinical	PDS000022406.165	267
PDT001689908.1	C. jejuni	USA:GA	environmental/other	PDS000022406.165	267
PDT001736797.1	C. jejuni	Italy	clinical	PDS000022406.165	267
PDT001740300.1	C. jejuni	-	-	PDS000022406.165	267
PDT001740334.1	C. jejuni	-	-	PDS000022406.165	267
PDT001740360.1	C. jejuni	-	-	PDS000022406.165	267
PDT001740397.1	C. jejuni	-	-	PDS000022406.165	267
PDT001745446.1	C. jejuni	-	-	PDS000022406.165	267
PDT001745561.1	C. jejuni	-	-	PDS000022406.165	267
PDT001745807.1	C. jejuni	-	-	PDS000022406.165	267
PDT001745845.1	C. jejuni	-	-	PDS000022406.165	267
PDT001745846.1	C. jejuni	-	-	PDS000022406.165	267
PDT001746030.1	C. jejuni	-	-	PDS000022406.165	267
PDT001746161.1	C. jejuni	-	-	PDS000022406.165	267
PDT001746163.1	C. jejuni	-	-	PDS000022406.165	267
PDT001746494.1	C. jejuni	-	-	PDS000022406.165	267
PDT001746525.1	C. jejuni	-	-	PDS000022406.165	267
PDT001746614.1	C. jejuni	-	-	PDS000022406.165	267
PDT001746865.1	C. jejuni	-	-	PDS000022406.165	267
PDT001747992.1	C. jejuni	-	-	PDS000022406.165	267
PDT001748782.1	C. jejuni	-	-	PDS000022406.165	267
PDT001748998.1	C. jejuni	-	-	PDS000022406.165	267
PDT001749003.1	C. jejuni	-	-	PDS000022406.165	267
PDT001749714.1	C. jejuni	-	-	PDS000022406.165	267
PDT001749723.1	C. jejuni	-	-	PDS000022406.165	267
PDT001749781.1	C. jejuni	-	-	PDS000022406.165	267
PDT001750843.1	C. jejuni	Sweden	environmental/other	PDS000022406.165	267
PDT001750845.1	C. jejuni	Sweden	environmental/other	PDS000022406.165	267
PDT001750852.1	C. jejuni	Sweden	environmental/other	PDS000022406.165	267
PDT001753110.1	C. jejuni	Netherlands	clinical	PDS000022406.165	267
PDT001753608.1	C. jejuni	Netherlands	-	PDS000022406.165	267
PDT001753755.1	C. jejuni	Netherlands	-	PDS000022406.165	267
PDT001754768.1	C. jejuni	-	-	PDS000022406.165	267
PDT001754784.1	C. jejuni	-	-	PDS000022406.165	267
PDT001757207.1	C. jejuni	Latvia	-	PDS000022406.165	267
PDT001757391.1	C. jejuni	USA:PA	clinical	PDS000022406.165	267
PDT001757398.1	C. jejuni	USA:PA	clinical	PDS000022406.165	267
PDT001764978.1	C. jejuni	Finland	-	PDS000022406.165	267
PDT001764986.1	C. jejuni	Finland	-	PDS000022406.165	267
PDT001765175.1	C. jejuni	Poland	-	PDS000022406.165	267
PDT001768003.1	C. jejuni	-	-	PDS000022406.165	267
PDT001768009.1	C. jejuni	-	-	PDS000022406.165	267
PDT001768010.1	C. jejuni	-	-	PDS000022406.165	267
PDT001768103.1	C. jejuni	-	-	PDS000022406.165	267
PDT001768210.1	C. jejuni	Canada	environmental/other	PDS000022406.165	267
PDT001768211.1	C. jejuni	Canada	environmental/other	PDS000022406.165	267
PDT001779406.1	C. jejuni	USA:TN	clinical	PDS000022406.165	267
PDT001780903.1	C. jejuni	USA:OH	environmental/other	PDS000022406.165	267
PDT001780914.1	C. jejuni	USA:OH	environmental/other	PDS000022406.165	267
PDT001783844.1	C. jejuni	USA	clinical	PDS000022406.165	267
PDT001783879.1	C. jejuni	USA	clinical	PDS000022406.165	267
PDT001790324.1	C. jejuni	USA	clinical	PDS000022406.165	267
PDT001791458.1	C. jejuni	USA	clinical	PDS000022406.165	267
PDT001791748.1	C. jejuni	USA:NM	environmental/other	PDS000022406.165	267
PDT001814482.1	C. jejuni	USA	clinical	PDS000022406.165	267
PDT001817735.1	C. jejuni	USA:WA	environmental/other	PDS000022406.165	267
PDT001818914.1	C. jejuni	USA:WA	environmental/other	PDS000022406.165	267
PDT001819511.1	C. jejuni	USA:WA	environmental/other	PDS000022406.165	267
PDT001821025.1	C. jejuni	USA	clinical	PDS000022406.165	267
PDT001821186.1	C. jejuni	USA	clinical	PDS000022406.165	267
PDT001826073.1	C. jejuni	USA	clinical	PDS000022406.165	267
PDT001829499.1	C. jejuni	USA	clinical	PDS000022406.165	267
PDT001839961.1	C. jejuni	USA:WA	environmental/other	PDS000022406.165	267
PDT001852067.1	C. jejuni	-	clinical	PDS000022406.165	267
PDT001853450.1	C. jejuni	Switzerland	environmental/other	PDS000022406.165	267
PDT001854927.1	C. jejuni	USA	clinical	PDS000022406.165	267
PDT001866539.1	C. jejuni	-	clinical	PDS000022406.165	267
PDT001912324.1	C. jejuni	USA:WV	environmental/other	PDS000022406.165	267
PDT001914536.1	C. jejuni	UK	-	PDS000022406.165	267
PDT001916633.1	C. jejuni	UK	-	PDS000022406.165	267
PDT001924006.1	C. jejuni	USA:WA	environmental/other	PDS000022406.165	267
PDT001948567.1	C. jejuni	USA:CA	environmental/other	PDS000022406.165	267
PDT001960222.1	C. jejuni	UK	-	PDS000022406.165	267
PDT001966348.1	C. jejuni	USA:MI	environmental/other	PDS000022406.165	267
PDT001966493.1	C. jejuni	USA:WA	environmental/other	PDS000022406.165	267
PDT001538897.1	C. jejuni	USA:WA	environmental/other	PDS000157656.1	3
PDT000062837.2	C. jejuni	USA	clinical	PDS000021101.12	354a,354c
PDT000199609.2	C. jejuni	USA:WA	environmental/other	PDS000021101.12	354a,354c
PDT000199772.2	C. jejuni	USA:WA	environmental/other	PDS000021101.12	354a,354c
PDT000244790.2	C. jejuni	USA:CA	environmental/other	PDS000021101.12	354a,354c
PDT000244883.2	C. jejuni	USA:WA	environmental/other	PDS000021101.12	354a,354c
PDT000245035.2	C. jejuni	USA:WA	environmental/other	PDS000021101.12	354a,354c
PDT000245339.2	C. jejuni	USA:WA	environmental/other	PDS000021101.12	354a,354c
PDT000250623.2	C. jejuni	USA:WA	environmental/other	PDS000021101.12	354a,354c
PDT000345648.1	C. jejuni	USA:WA	environmental/other	PDS000021101.12	354a,354c
PDT000363390.1	C. jejuni	USA:WA	environmental/other	PDS000021101.12	354a,354c
PDT000468664.1	C. jejuni	USA:WA	environmental/other	PDS000021101.12	354a,354c
PDT000473043.1	C. jejuni	USA:OR	environmental/other	PDS000021101.12	354a,354c
PDT000492531.1	C. jejuni	USA:WA	environmental/other	PDS000021101.12	354a,354c
PDT000517901.1	C. jejuni	USA:WA	environmental/other	PDS000021101.12	354a,354c
PDT000629660.1	C. jejuni	USA:OR	environmental/other	PDS000021101.12	354a,354c
PDT000925647.1	C. jejuni	USA:WA	environmental/other	PDS000021101.12	354a,354c
PDT001117187.1	C. jejuni	USA:WA	environmental/other	PDS000021101.12	354a,354c
PDT000747992.1	C. jejuni	USA:WA	environmental/other	PDS000153419.2	451a,451b
PDT001110402.1	C. jejuni	USA:WA	environmental/other	PDS000153419.2	451a,451b
PDT001201852.1	C. jejuni	USA:WA	environmental/other	PDS000153419.2	451a,451b
PDT001280491.1	C. jejuni	USA:WA	environmental/other	PDS000153419.2	451a,451b
PDT001318476.1	C. jejuni	USA:WA	environmental/other	PDS000153419.2	451a,451b
PDT001435207.1	C. jejuni	USA:WA	environmental/other	PDS000153419.2	451a,451b
PDT001818912.1	C. jejuni	USA:WA	environmental/other	PDS000153419.2	451a,451b
PDT000792721.1	C. jejuni	USA:WA	environmental/other	PDS000066025.10	50
PDT000796327.1	C. jejuni	USA:WA	environmental/other	PDS000066025.10	50
PDT000852239.1	C. jejuni	USA:WA	environmental/other	PDS000066025.10	50
PDT000906448.1	C. jejuni	USA:WA	environmental/other	PDS000066025.10	50
PDT000917418.1	C. jejuni	USA:WA	environmental/other	PDS000066025.10	50
PDT000979255.1	C. jejuni	USA:WA	environmental/other	PDS000066025.10	50
PDT000993066.1	C. jejuni	USA:WA	environmental/other	PDS000066025.10	50
PDT001005012.1	C. jejuni	USA:WA	environmental/other	PDS000066025.10	50
PDT001005727.1	C. jejuni	USA:WA	environmental/other	PDS000066025.10	50
PDT001287867.1	C. jejuni	USA:WA	environmental/other	PDS000066025.10	50
PDT000217316.2	C. jejuni	USA:WA	environmental/other	PDS000038425.2	52a
PDT000404759.1	C. jejuni	USA:WA	environmental/other	PDS000038425.2	52a
PDT000115130.4	C. jejuni	USA:IN	environmental/other	PDS000011725.73	52b
PDT000131051.2	C. jejuni	USA:WI	environmental/other	PDS000011725.73	52b
PDT000135392.2	C. jejuni	USA	clinical	PDS000011725.73	52b
PDT000137222.2	C. jejuni	USA	clinical	PDS000011725.73	52b
PDT000137230.2	C. jejuni	USA	clinical	PDS000011725.73	52b
PDT000144271.3	C. jejuni	USA	clinical	PDS000011725.73	52b
PDT000172069.2	C. jejuni	USA:WY	clinical	PDS000011725.73	52b
PDT000199910.2	C. jejuni	USA:MN	environmental/other	PDS000011725.73	52b
PDT000199982.2	C. jejuni	USA:CO	environmental/other	PDS000011725.73	52b
PDT000218570.2	C. jejuni	USA:WI	environmental/other	PDS000011725.73	52b
PDT000219883.2	C. jejuni	USA:CA	environmental/other	PDS000011725.73	52b
PDT000219892.2	C. jejuni	USA:GA	environmental/other	PDS000011725.73	52b
PDT000258824.2	C. jejuni	USA	clinical	PDS000011725.73	52b
PDT000270126.2	C. jejuni	USA:WY	clinical	PDS000011725.73	52b
PDT000273481.2	C. jejuni	USA	clinical	PDS000011725.73	52b
PDT000276391.2	C. jejuni	USA	clinical	PDS000011725.73	52b
PDT000278366.2	C. jejuni	USA:WY	clinical	PDS000011725.73	52b
PDT000280492.2	C. jejuni	USA:WY	clinical	PDS000011725.73	52b
PDT000283329.2	C. jejuni	USA	clinical	PDS000011725.73	52b
PDT000306797.2	C. jejuni	USA	clinical	PDS000011725.73	52b
PDT000312989.2	C. jejuni	USA	clinical	PDS000011725.73	52b
PDT000319168.2	C. jejuni	USA	clinical	PDS000011725.73	52b
PDT000321111.1	C. jejuni	USA	clinical	PDS000011725.73	52b
PDT000328454.1	C. jejuni	USA	clinical	PDS000011725.73	52b
PDT000345322.1	C. jejuni	USA	clinical	PDS000011725.73	52b
PDT000380206.1	C. jejuni	USA	clinical	PDS000011725.73	52b
PDT000380209.1	C. jejuni	USA	clinical	PDS000011725.73	52b
PDT000380218.1	C. jejuni	USA	clinical	PDS000011725.73	52b
PDT000384534.1	C. jejuni	USA:SC	environmental/other	PDS000011725.73	52b
PDT000384846.1	C. jejuni	USA:IN	environmental/other	PDS000011725.73	52b
PDT000403095.1	C. jejuni	USA	clinical	PDS000011725.73	52b
PDT000415641.1	C. jejuni	USA:MI	clinical	PDS000011725.73	52b
PDT000417424.1	C. jejuni	USA	clinical	PDS000011725.73	52b
PDT000422099.1	C. jejuni	USA:CO	environmental/other	PDS000011725.73	52b
PDT000442834.1	C. jejuni	USA:MI	clinical	PDS000011725.73	52b
PDT000442837.1	C. jejuni	USA:MI	clinical	PDS000011725.73	52b
PDT000442840.1	C. jejuni	USA:MI	clinical	PDS000011725.73	52b
PDT000442843.1	C. jejuni	USA:MI	clinical	PDS000011725.73	52b
PDT000443317.1	C. jejuni	USA	clinical	PDS000011725.73	52b
PDT000465042.1	C. jejuni	USA	clinical	PDS000011725.73	52b
PDT000465047.1	C. jejuni	USA	clinical	PDS000011725.73	52b
PDT000466917.1	C. jejuni	USA	clinical	PDS000011725.73	52b
PDT000469434.1	C. jejuni	USA:OH	environmental/other	PDS000011725.73	52b
PDT000473236.1	C. jejuni	USA:LA	environmental/other	PDS000011725.73	52b
PDT000473401.1	C. jejuni	USA:IA	environmental/other	PDS000011725.73	52b
PDT000474223.1	C. jejuni	USA:AR	environmental/other	PDS000011725.73	52b
PDT000544584.1	C. jejuni	USA:NM	environmental/other	PDS000011725.73	52b
PDT000558520.1	C. jejuni	USA	clinical	PDS000011725.73	52b
PDT000565048.1	C. jejuni	USA:LA	environmental/other	PDS000011725.73	52b
PDT000592108.1	C. jejuni	USA:GA	environmental/other	PDS000011725.73	52b
PDT000597358.1	C. jejuni	USA	clinical	PDS000011725.73	52b
PDT000602851.1	C. jejuni	USA	clinical	PDS000011725.73	52b
PDT000608550.1	C. jejuni	USA	clinical	PDS000011725.73	52b
PDT000639661.1	C. jejuni	USA:MI	environmental/other	PDS000011725.73	52b
PDT000642229.1	C. jejuni	USA:MI	environmental/other	PDS000011725.73	52b
PDT000686991.1	C. jejuni	USA:CA	environmental/other	PDS000011725.73	52b
PDT000690164.1	C. jejuni	USA	clinical	PDS000011725.73	52b
PDT000690370.1	C. jejuni	USA:GA	environmental/other	PDS000011725.73	52b
PDT000711370.1	C. jejuni	USA:MI	environmental/other	PDS000011725.73	52b
PDT000720584.1	C. jejuni	USA	clinical	PDS000011725.73	52b
PDT000743683.1	C. jejuni	USA	clinical	PDS000011725.73	52b
PDT000750317.1	C. jejuni	USA	clinical	PDS000011725.73	52b
PDT000762924.1	C. jejuni	USA:MI	environmental/other	PDS000011725.73	52b
PDT000764546.1	C. jejuni	USA:MI	environmental/other	PDS000011725.73	52b
PDT000771812.1	C. jejuni	USA:IN	environmental/other	PDS000011725.73	52b
PDT000839019.1	C. jejuni	USA:MI	environmental/other	PDS000011725.73	52b
PDT000878947.1	C. jejuni	USA:IL	environmental/other	PDS000011725.73	52b
PDT000884065.1	C. jejuni	USA	clinical	PDS000011725.73	52b
PDT000894060.1	C. jejuni	USA	clinical	PDS000011725.73	52b
PDT000903016.1	C. jejuni	USA	clinical	PDS000011725.73	52b
PDT000927395.1	C. jejuni	USA	clinical	PDS000011725.73	52b
PDT000932051.1	C. jejuni	USA:MI	environmental/other	PDS000011725.73	52b
PDT000949078.1	C. jejuni	USA	clinical	PDS000011725.73	52b
PDT001108510.1	C. jejuni	-	clinical	PDS000011725.73	52b
PDT001110973.1	C. jejuni	USA	clinical	PDS000011725.73	52b
PDT001156973.5	C. jejuni	USA	clinical	PDS000011725.73	52b
PDT001226742.1	C. jejuni	-	environmental/other	PDS000011725.73	52b
PDT001374397.1	C. jejuni	-	clinical	PDS000011725.73	52b
PDT001383607.1	C. jejuni	-	clinical	PDS000011725.73	52b
PDT001471910.1	C. jejuni	USA	clinical	PDS000011725.73	52b
PDT001513008.1	C. jejuni	USA:GA	environmental/other	PDS000011725.73	52b
PDT001662801.1	C. jejuni	-	clinical	PDS000011725.73	52b
PDT001826100.1	C. jejuni	USA	clinical	PDS000011725.73	52b
PDT001966684.1	C. jejuni	-	clinical	PDS000011725.73	52b
PDT000046024.2	C. jejuni	USA	clinical	PDS000021354.132	824
PDT000049359.2	C. jejuni	USA	clinical	PDS000021354.132	824
PDT000049360.2	C. jejuni	USA	clinical	PDS000021354.132	824
PDT000062651.2	C. jejuni	USA	clinical	PDS000021354.132	824
PDT000062740.2	C. jejuni	USA	clinical	PDS000021354.132	824
PDT000082547.2	C. jejuni	USA	clinical	PDS000021354.132	824
PDT000095648.2	C. jejuni	USA	clinical	PDS000021354.132	824
PDT000097013.2	C. jejuni	USA:TX	clinical	PDS000021354.132	824
PDT000110042.3	C. jejuni	-	-	PDS000021354.132	824
PDT000113389.2	C. jejuni	USA	clinical	PDS000021354.132	824
PDT000113536.2	C. jejuni	USA	environmental/other	PDS000021354.132	824
PDT000113540.2	C. jejuni	USA	environmental/other	PDS000021354.132	824
PDT000115084.4	C. jejuni	USA:NY	environmental/other	PDS000021354.132	824
PDT000115085.4	C. jejuni	USA:MD	environmental/other	PDS000021354.132	824
PDT000115087.4	C. jejuni	USA:NY	environmental/other	PDS000021354.132	824
PDT000115088.4	C. jejuni	USA:NY	environmental/other	PDS000021354.132	824
PDT000115089.4	C. jejuni	USA:NY	environmental/other	PDS000021354.132	824
PDT000144209.2	C. jejuni	USA:TX	clinical	PDS000021354.132	824
PDT000149909.2	C. jejuni	-	clinical	PDS000021354.132	824
PDT000163404.2	C. jejuni	-	clinical	PDS000021354.132	824
PDT000171759.2	C. jejuni	USA:PA	environmental/other	PDS000021354.132	824
PDT000215079.2	C. jejuni	USA:WY	clinical	PDS000021354.132	824
PDT000219234.2	C. jejuni	USA	clinical	PDS000021354.132	824
PDT000221424.2	C. jejuni	USA	clinical	PDS000021354.132	824
PDT000222685.2	C. jejuni	USA:NE	environmental/other	PDS000021354.132	824
PDT000227119.2	C. jejuni	USA	clinical	PDS000021354.132	824
PDT000233923.2	C. jejuni	USA	clinical	PDS000021354.132	824
PDT000252057.2	C. jejuni	USA:WY	clinical	PDS000021354.132	824
PDT000262584.2	C. jejuni	USA:PA	environmental/other	PDS000021354.132	824
PDT000269830.2	C. jejuni	USA:CA	environmental/other	PDS000021354.132	824
PDT000269832.2	C. jejuni	USA:DE	environmental/other	PDS000021354.132	824
PDT000273717.2	C. jejuni	USA:IL	environmental/other	PDS000021354.132	824
PDT000275575.2	C. jejuni	USA	clinical	PDS000021354.132	824
PDT000281024.2	C. jejuni	USA:OK	environmental/other	PDS000021354.132	824
PDT000283890.2	C. jejuni	USA	clinical	PDS000021354.132	824
PDT000287799.2	C. jejuni	USA:VT	environmental/other	PDS000021354.132	824
PDT000300648.2	C. jejuni	USA	environmental/other	PDS000021354.132	824
PDT000308905.2	C. jejuni	USA	clinical	PDS000021354.132	824
PDT000320108.2	C. jejuni	USA	clinical	PDS000021354.132	824
PDT000329907.1	C. jejuni	USA	clinical	PDS000021354.132	824
PDT000331523.1	C. jejuni	USA	clinical	PDS000021354.132	824
PDT000339298.1	C. jejuni	USA:RI	environmental/other	PDS000021354.132	824
PDT000340422.1	C. jejuni	USA	clinical	PDS000021354.132	824
PDT000344754.1	C. jejuni	USA	clinical	PDS000021354.132	824
PDT000345443.1	C. jejuni	USA:CO	environmental/other	PDS000021354.132	824
PDT000345516.1	C. jejuni	USA:LA	environmental/other	PDS000021354.132	824
PDT000360333.1	C. jejuni	USA	clinical	PDS000021354.132	824
PDT000362744.1	C. jejuni	USA:AR	environmental/other	PDS000021354.132	824
PDT000362981.1	C. jejuni	USA	clinical	PDS000021354.132	824
PDT000363225.1	C. jejuni	USA:PA	environmental/other	PDS000021354.132	824
PDT000363446.1	C. jejuni	USA:LA	environmental/other	PDS000021354.132	824
PDT000363487.1	C. jejuni	USA:NY	environmental/other	PDS000021354.132	824
PDT000365665.1	C. jejuni	USA:CA	environmental/other	PDS000021354.132	824
PDT000365964.1	C. jejuni	USA	clinical	PDS000021354.132	824
PDT000372641.1	C. jejuni	USA:ID	environmental/other	PDS000021354.132	824
PDT000374983.1	C. jejuni	USA:NC	environmental/other	PDS000021354.132	824
PDT000376770.1	C. jejuni	USA:DE	environmental/other	PDS000021354.132	824
PDT000386985.1	C. jejuni	USA	clinical	PDS000021354.132	824
PDT000389462.1	C. jejuni	USA	clinical	PDS000021354.132	824
PDT000390774.1	C. jejuni	USA:CA	environmental/other	PDS000021354.132	824
PDT000403089.1	C. jejuni	USA	clinical	PDS000021354.132	824
PDT000407038.1	C. jejuni	USA	clinical	PDS000021354.132	824
PDT000413695.1	C. jejuni	USA:NE	environmental/other	PDS000021354.132	824
PDT000413779.1	C. jejuni	USA:MI	clinical	PDS000021354.132	824
PDT000416978.1	C. jejuni	USA	clinical	PDS000021354.132	824
PDT000421806.1	C. jejuni	USA:MI	clinical	PDS000021354.132	824
PDT000428388.1	C. jejuni	USA:AL	environmental/other	PDS000021354.132	824
PDT000428946.1	C. jejuni	USA	clinical	PDS000021354.132	824
PDT000434042.1	C. jejuni	USA	clinical	PDS000021354.132	824
PDT000442847.1	C. jejuni	USA:MI	clinical	PDS000021354.132	824
PDT000459812.1	C. jejuni	USA:CA	environmental/other	PDS000021354.132	824
PDT000465038.1	C. jejuni	USA	clinical	PDS000021354.132	824
PDT000469838.1	C. jejuni	USA	clinical	PDS000021354.132	824
PDT000470987.1	C. jejuni	USA	clinical	PDS000021354.132	824
PDT000472993.1	C. jejuni	USA:IA	environmental/other	PDS000021354.132	824
PDT000473196.1	C. jejuni	USA:SC	environmental/other	PDS000021354.132	824
PDT000478377.1	C. jejuni	USA	clinical	PDS000021354.132	824
PDT000479459.1	C. jejuni	USA:IN	environmental/other	PDS000021354.132	824
PDT000483169.1	C. jejuni	USA	clinical	PDS000021354.132	824
PDT000484069.1	C. jejuni	USA	clinical	PDS000021354.132	824
PDT000510871.1	C. jejuni	USA:AR	environmental/other	PDS000021354.132	824
PDT000521893.1	C. jejuni	USA:MD	environmental/other	PDS000021354.132	824
PDT000538777.1	C. jejuni	USA:IL	environmental/other	PDS000021354.132	824
PDT000544547.1	C. jejuni	USA	clinical	PDS000021354.132	824
PDT000544554.1	C. jejuni	USA	clinical	PDS000021354.132	824
PDT000553367.1	C. jejuni	USA	clinical	PDS000021354.132	824
PDT000558576.1	C. jejuni	USA	clinical	PDS000021354.132	824
PDT000562908.1	C. jejuni	USA	clinical	PDS000021354.132	824
PDT000568828.1	C. jejuni	USA:MO	environmental/other	PDS000021354.132	824
PDT000573131.1	C. jejuni	USA	clinical	PDS000021354.132	824
PDT000575051.1	C. jejuni	USA	clinical	PDS000021354.132	824
PDT000576972.1	C. jejuni	USA	clinical	PDS000021354.132	824
PDT000581277.1	C. jejuni	USA	clinical	PDS000021354.132	824
PDT000582377.1	C. jejuni	USA	environmental/other	PDS000021354.132	824
PDT000583605.1	C. jejuni	USA	clinical	PDS000021354.132	824
PDT000583610.1	C. jejuni	USA	environmental/other	PDS000021354.132	824
PDT000589485.1	C. jejuni	USA:MN	environmental/other	PDS000021354.132	824
PDT000594887.1	C. jejuni	USA:DE	environmental/other	PDS000021354.132	824
PDT000595022.1	C. jejuni	USA	clinical	PDS000021354.132	824
PDT000600384.1	C. jejuni	USA	clinical	PDS000021354.132	824
PDT000610134.1	C. jejuni	USA	clinical	PDS000021354.132	824
PDT000616570.1	C. jejuni	USA	clinical	PDS000021354.132	824
PDT000618235.1	C. jejuni	USA:GA	environmental/other	PDS000021354.132	824
PDT000618237.1	C. jejuni	USA:TN	environmental/other	PDS000021354.132	824
PDT000620502.1	C. jejuni	USA	clinical	PDS000021354.132	824
PDT000620679.1	C. jejuni	USA	clinical	PDS000021354.132	824
PDT000624310.1	C. jejuni	USA	clinical	PDS000021354.132	824
PDT000624848.1	C. jejuni	USA	clinical	PDS000021354.132	824
PDT000631267.1	C. jejuni	USA	clinical	PDS000021354.132	824
PDT000639409.1	C. jejuni	USA	clinical	PDS000021354.132	824
PDT000641666.1	C. jejuni	USA:NC	environmental/other	PDS000021354.132	824
PDT000642222.1	C. jejuni	USA:CA	environmental/other	PDS000021354.132	824
PDT000648215.1	C. jejuni	USA:MD	clinical	PDS000021354.132	824
PDT000651470.1	C. jejuni	USA	clinical	PDS000021354.132	824
PDT000659032.1	C. jejuni	USA	clinical	PDS000021354.132	824
PDT000659120.1	C. jejuni	USA	clinical	PDS000021354.132	824
PDT000677324.1	C. jejuni	USA	clinical	PDS000021354.132	824
PDT000683191.1	C. jejuni	USA:DE	environmental/other	PDS000021354.132	824
PDT000690151.1	C. jejuni	USA	clinical	PDS000021354.132	824
PDT000725459.1	C. jejuni	USA:PA	environmental/other	PDS000021354.132	824
PDT000728839.2	C. jejuni	USA:PA	environmental/other	PDS000021354.132	824
PDT000728864.2	C. jejuni	USA:PA	environmental/other	PDS000021354.132	824
PDT000743551.1	C. jejuni	USA	clinical	PDS000021354.132	824
PDT000744287.1	C. jejuni	USA	clinical	PDS000021354.132	824
PDT000760050.1	C. jejuni	USA	clinical	PDS000021354.132	824
PDT000785972.1	C. jejuni	USA:GA	environmental/other	PDS000021354.132	824
PDT000806550.1	C. jejuni	USA	clinical	PDS000021354.132	824
PDT000829864.1	C. jejuni	USA	clinical	PDS000021354.132	824
PDT000839122.1	C. jejuni	USA	clinical	PDS000021354.132	824
PDT000872790.1	C. jejuni	USA	clinical	PDS000021354.132	824
PDT000878964.1	C. jejuni	USA	clinical	PDS000021354.132	824
PDT000888172.1	C. jejuni	USA	clinical	PDS000021354.132	824
PDT000893627.1	C. jejuni	USA:TN	environmental/other	PDS000021354.132	824
PDT000908774.1	C. jejuni	USA:AL	environmental/other	PDS000021354.132	824
PDT000917632.1	C. jejuni	-	clinical	PDS000021354.132	824
PDT000917654.1	C. jejuni	USA	clinical	PDS000021354.132	824
PDT000925344.1	C. jejuni	USA:WV	environmental/other	PDS000021354.132	824
PDT000928071.1	C. jejuni	USA:WV	environmental/other	PDS000021354.132	824
PDT000955039.1	C. jejuni	-	clinical	PDS000021354.132	824
PDT000977376.1	C. jejuni	USA:AL	environmental/other	PDS000021354.132	824
PDT001044943.1	C. jejuni	USA:NJ	environmental/other	PDS000021354.132	824
PDT001046154.1	C. jejuni	USA:VA	environmental/other	PDS000021354.132	824
PDT001078189.1	C. jejuni	-	clinical	PDS000021354.132	824
PDT001084450.1	C. jejuni	USA	clinical	PDS000021354.132	824
PDT001088588.1	C. jejuni	USA:VA	environmental/other	PDS000021354.132	824
PDT001095561.1	C. jejuni	-	clinical	PDS000021354.132	824
PDT001106060.1	C. jejuni	USA	clinical	PDS000021354.132	824
PDT001115333.1	C. jejuni	-	clinical	PDS000021354.132	824
PDT001129356.1	C. jejuni	USA	clinical	PDS000021354.132	824
PDT001184712.1	C. jejuni	USA	clinical	PDS000021354.132	824
PDT001198062.1	C. jejuni	USA:VA	environmental/other	PDS000021354.132	824
PDT001219412.1	C. jejuni	USA:IN	environmental/other	PDS000021354.132	824
PDT001248904.1	C. jejuni	-	clinical	PDS000021354.132	824
PDT001272325.1	C. jejuni	USA:KY	environmental/other	PDS000021354.132	824
PDT001314294.1	C. jejuni	USA:NJ	environmental/other	PDS000021354.132	824
PDT001315775.1	C. jejuni	-	clinical	PDS000021354.132	824
PDT001322734.1	C. jejuni	USA:AR	environmental/other	PDS000021354.132	824
PDT001326552.1	C. jejuni	USA:NJ	environmental/other	PDS000021354.132	824
PDT001339076.1	C. jejuni	USA:RI	environmental/other	PDS000021354.132	824
PDT001339606.1	C. jejuni	USA	clinical	PDS000021354.132	824
PDT001360697.1	C. jejuni	USA	clinical	PDS000021354.132	824
PDT001397473.1	C. jejuni	USA:NC	environmental/other	PDS000021354.132	824
PDT001415003.1	C. jejuni	USA:DE	environmental/other	PDS000021354.132	824
PDT001419000.1	C. jejuni	USA:VA	environmental/other	PDS000021354.132	824
PDT001436532.1	C. jejuni	USA:KY	environmental/other	PDS000021354.132	824
PDT001469481.1	C. jejuni	USA:OK	environmental/other	PDS000021354.132	824
PDT001481391.1	C. jejuni	USA:VA	environmental/other	PDS000021354.132	824
PDT001523951.1	C. jejuni	USA:SC	clinical	PDS000021354.132	824
PDT001538892.1	C. jejuni	USA:VA	environmental/other	PDS000021354.132	824
PDT001572396.1	C. jejuni	USA:CA	environmental/other	PDS000021354.132	824
PDT001595978.1	C. jejuni	USA:AL	environmental/other	PDS000021354.132	824
PDT001609238.1	C. jejuni	USA:AL	environmental/other	PDS000021354.132	824
PDT001659371.1	C. jejuni	USA:MS	environmental/other	PDS000021354.132	824
PDT001677863.1	C. jejuni	-	clinical	PDS000021354.132	824
PDT001783488.1	C. jejuni	USA:NC	environmental/other	PDS000021354.132	824
PDT001787705.1	C. jejuni	USA	clinical	PDS000021354.132	824
PDT001814444.1	C. jejuni	USA:NE	environmental/other	PDS000021354.132	824
PDT001814638.1	C. jejuni	-	clinical	PDS000021354.132	824
PDT001815396.1	C. jejuni	USA	clinical	PDS000021354.132	824
PDT001817592.1	C. jejuni	USA	clinical	PDS000021354.132	824
PDT001836414.1	C. jejuni	USA	clinical	PDS000021354.132	824
PDT001843608.1	C. jejuni	USA	clinical	PDS000021354.132	824
PDT001847809.1	C. jejuni	USA	clinical	PDS000021354.132	824
PDT001866646.1	C. jejuni	-	clinical	PDS000021354.132	824
PDT001881332.1	C. jejuni	USA:MD	environmental/other	PDS000021354.132	824
PDT001888018.1	C. jejuni	USA	clinical	PDS000021354.132	824
PDT001930748.1	C. jejuni	USA	clinical	PDS000021354.132	824
PDT000168410.2	C. coli	USA:WA	environmental/other	PDS000021617.17	829
PDT000218640.2	C. coli	USA:WA	environmental/other	PDS000021617.17	829
PDT000418677.1	C. coli	USA:WA	environmental/other	PDS000021617.17	829
PDT000509580.1	C. coli	USA:WA	environmental/other	PDS000021617.17	829
PDT000539253.1	C. coli	USA:WA	environmental/other	PDS000021617.17	829
PDT000566818.1	C. coli	USA:WA	environmental/other	PDS000021617.17	829
PDT000718086.1	C. coli	USA:WA	environmental/other	PDS000021617.17	829
PDT000750161.1	C. coli	USA:WA	environmental/other	PDS000021617.17	829
PDT000783766.1	C. coli	USA:WA	environmental/other	PDS000021617.17	829
PDT000793073.1	C. coli	USA:WA	environmental/other	PDS000021617.17	829
PDT000856328.1	C. coli	USA:WA	environmental/other	PDS000021617.17	829
PDT000902017.1	C. coli	USA:WA	environmental/other	PDS000021617.17	829
PDT001110385.1	C. coli	USA:WA	environmental/other	PDS000021617.17	829
PDT001125821.1	C. coli	USA:WA	environmental/other	PDS000021617.17	829
PDT001130263.1	C. coli	USA:WA	environmental/other	PDS000021617.17	829
PDT001908840.1	C. coli	USA:WA	environmental/other	PDS000021617.17	829
PDT001924165.1	C. coli	USA:WA	environmental/other	PDS000021617.17	829
