# Supplementary material for: Longitudinal and cross-sectional sampling and whole genome sequencing of Campylobacter in a chicken abattoir reveal highly dynamic population structure
Source: Appl Environ Microbiol. 2025 May 9;91(6):e02369-24. doi: 10.1128/aem.02369-24 (PMC12175525; doi:10.1128/aem.02369-24)
Supplement: Table S3 — Summary of all public Washington isolates. [file aem.02369-24-s0004.xlsx]

## Sheet: table_s3
SNP.cluster	count	associated lineage
total	1002
Singletons	117
PDS000038424.26	24	1629a,1629b
PDS000022406.165	23	267
PDS000021617.17	17	829
PDS000021171.9	15
PDS000022422.105	15
PDS000022511.48	15
PDS000021101.12	13	354a,354c
PDS000021576.38	13
PDS000116431.175	13
PDS000156189.13	13
PDS000000151.43	12
PDS000022832.188	12
PDS000124994.44	12
PDS000022633.180	11
PDS000049418.43	11
PDS000021238.7	10
PDS000021609.71	10
PDS000022710.85	10
PDS000066025.10	10	50
PDS000022661.30	9	10809
PDS000022909.87	9
PDS000046134.123	9
PDS000060696.4	9
PDS000148267.17	9
PDS000157650.5	9
PDS000022302.13	8
PDS000022399.134	8
PDS000022407.68	8
PDS000022908.40	8
PDS000060346.6	8	11726
PDS000020831.12	7
PDS000022844.76	7
PDS000022934.50	7
PDS000066021.8	7
PDS000076138.3	7	10115
PDS000153419.2	7	451a,451b
PDS000010659.242	6
PDS000021225.73	6	122
PDS000021873.46	6
PDS000022073.38	6
PDS000036124.36	6
PDS000044980.5	6
PDS000120231.5	6
PDS000155757.7	6
PDS000158153.11	6
PDS000164879.1	6
PDS000016332.9	5
PDS000022106.26	5
PDS000022300.31	5
PDS000022411.89	5
PDS000044037.35	5
PDS000053075.24	5
PDS000093392.24	5
PDS000114430.29	5
PDS000126269.2	5
PDS000137687.59	5
PDS000148289.9	5
PDS000000107.169	4
PDS000021216.79	4
PDS000021947.71	4
PDS000022605.4	4
PDS000022766.51	4
PDS000036598.11	4
PDS000044192.4	4
PDS000085266.3	4
PDS000097386.4	4	11725
PDS000097745.3	4
PDS000129748.48	4
PDS000134827.8	4
PDS000136359.3	4
PDS000137686.16	4
PDS000141940.1	4
PDS000155766.4	4
PDS000159150.12	4
PDS000164881.1	4
PDS000021027.430	3
PDS000021438.54	3
PDS000021544.39	3
PDS000021767.62	3
PDS000021917.3	3
PDS000022084.67	3
PDS000022588.296	3
PDS000022677.237	3
PDS000022825.12	3
PDS000025613.2	3
PDS000025690.19	3
PDS000040169.4	3
PDS000045093.2	3
PDS000045901.2	3
PDS000046093.13	3
PDS000049956.5	3
PDS000055033.11	3
PDS000096981.1	3
PDS000138567.2	3
PDS000139879.14	3
PDS000147393.2	3
PDS000158152.1	3
PDS000159146.3	3
PDS000163083.4	3
PDS000021112.24	2
PDS000021127.13	2
PDS000021323.65	2
PDS000021390.74	2
PDS000021706.11	2
PDS000022204.18	2
PDS000022250.16	2
PDS000022522.56	2
PDS000022551.3	2
PDS000022555.38	2
PDS000022566.82	2
PDS000023733.106	2
PDS000025625.41	2
PDS000025680.1	2
PDS000026248.38	2
PDS000033016.42	2
PDS000038425.2	2	52a
PDS000044697.16	2
PDS000060697.36	2
PDS000060740.1	2
PDS000075367.1	2
PDS000084949.1	2
PDS000099347.1	2
PDS000099820.4	2
PDS000105140.13	2
PDS000111257.1	2
PDS000115022.1	2
PDS000120485.9	2
PDS000121617.1	2
PDS000124995.2	2
PDS000133524.16	2
PDS000144876.14	2
PDS000146706.5	2
PDS000147437.3	2
PDS000148165.1	2
PDS000150516.4	2
PDS000150518.11	2
PDS000150716.1	2
PDS000150822.1	2
PDS000151015.1	2
PDS000153133.13	2
PDS000154531.1	2
PDS000156342.1	2
PDS000156817.1	2
PDS000157651.1	2
PDS000158149.1	2
PDS000159148.1	2
PDS000001183.33	1
PDS000010519.1	1
PDS000010605.122	1
PDS000011757.152	1
PDS000020725.48	1
PDS000020805.1	1
PDS000020849.17	1
PDS000020863.6	1
PDS000020865.5	1
PDS000020878.3	1
PDS000020905.56	1
PDS000020996.14	1
PDS000021082.17	1
PDS000021089.39	1
PDS000021182.9	1
PDS000021221.356	1
PDS000021234.19	1
PDS000021281.21	1
PDS000021317.2	1
PDS000021320.32	1
PDS000021419.5	1
PDS000021461.1	1
PDS000021475.34	1
PDS000021543.52	1
PDS000021859.9	1
PDS000021930.7	1
PDS000022006.104	1
PDS000022046.8	1
PDS000022053.13	1
PDS000022233.3	1
PDS000022242.4	1
PDS000022244.34	1
PDS000022271.18	1
PDS000022649.2	1
PDS000022693.2	1
PDS000022706.14	1
PDS000022804.6	1
PDS000022840.4	1
PDS000022865.1	1
PDS000022868.2	1
PDS000022906.24	1
PDS000022923.28	1
PDS000023133.24	1
PDS000023141.40	1
PDS000023147.101	1
PDS000023655.40	1
PDS000025696.3	1
PDS000026235.12	1
PDS000035883.15	1
PDS000036569.40	1
PDS000036883.5	1
PDS000037256.15	1
PDS000037415.11	1
PDS000037618.1	1
PDS000040328.52	1
PDS000042939.1	1
PDS000043314.1	1
PDS000044385.4	1
PDS000045717.20	1
PDS000045952.18	1
PDS000046309.75	1
PDS000046469.4	1
PDS000046893.16	1
PDS000047945.2	1
PDS000049236.54	1
PDS000049407.5	1
PDS000049958.18	1
PDS000052405.3	1
PDS000054125.18	1
PDS000054310.9	1
PDS000055112.2	1
PDS000055667.25	1
PDS000055913.3	1
PDS000056374.27	1
PDS000056557.11	1
PDS000060718.1	1
PDS000060742.1	1
PDS000061131.16	1
PDS000065347.22	1
PDS000065848.7	1
PDS000066644.3	1
PDS000071520.3	1
PDS000073467.1	1
PDS000073585.1	1
PDS000073829.1	1
PDS000076306.20	1
PDS000076307.41	1
PDS000078548.2	1
PDS000084144.53	1
PDS000084614.41	1
PDS000090225.2	1
PDS000091750.12	1
PDS000091771.8	1
PDS000093468.8	1
PDS000093866.1	1
PDS000096952.6	1
PDS000097748.8	1
PDS000101210.3	1
PDS000101385.1	1
PDS000111246.2	1
PDS000112608.1	1
PDS000115090.2	1
PDS000116430.11	1
PDS000117963.3	1
PDS000118104.1	1
PDS000127271.1	1
PDS000130328.18	1
PDS000130329.8	1
PDS000130385.16	1
PDS000130386.3	1
PDS000131699.1	1
PDS000132242.13	1
PDS000133966.40	1
PDS000133971.3	1
PDS000135027.1	1
PDS000138560.5	1
PDS000138657.2	1
PDS000139801.1	1
PDS000141566.3	1
PDS000141939.1	1
PDS000148256.1	1
PDS000150285.2	1
PDS000150519.5	1
PDS000150721.1	1
PDS000151010.4	1
PDS000151051.1	1
PDS000154207.1	1
PDS000154208.2	1
PDS000154285.14	1
PDS000156344.1	1
PDS000156510.2	1
PDS000157645.1	1	11244a
PDS000157656.1	1	3
PDS000157903.5	1
PDS000158151.1	1
PDS000161671.6	1
PDS000164260.1	1
