# Supplementary material for: Longitudinal and cross-sectional sampling and whole genome sequencing of Campylobacter in a chicken abattoir reveal highly dynamic population structure
Source: Appl Environ Microbiol. 2025 May 9;91(6):e02369-24. doi: 10.1128/aem.02369-24 (PMC12175525; doi:10.1128/aem.02369-24)
Supplement: Table S4 — List of all lineage 1629a and 1629b isolates, associated public isolates, and outgroup isolates. [file aem.02369-24-s0005.xlsx]

## Sheet: table_s4
Strain	Collection.date	Isolate	Location	Isolation.type	BioSample	Assembly	SNP.cluster	source	biosample_accession	NCBI_assembly_accession
FSIS11815233	2018	PDT000399200.1	USA:WA	environmental/other	SAMN10346721	GCA_003767125.1	PDS000038424.26	chicken offal or meat	SAMN10346721; SRS3997078
FSIS12031440	2020	PDT000771545.1	USA:WA	environmental/other	SAMN15369800	GCA_013657175.1	PDS000038424.26	chicken offal or meat	SAMN15369800; SRS6907019	GCA_013657175.1
FSIS12032726	2020	PDT000820774.1	USA:WA	environmental/other	SAMN15902041	GCA_014300405.1	PDS000038424.26	chicken offal or meat	SAMN15902041; SRS7258245	GCA_014300405.1
FSIS12107052	2021	PDT001184085.1	USA:WA	environmental/other	SAMN23416927	GCA_020968095.1	PDS000038424.26	chicken offal or meat	SAMN23416927; SRS11139764	GCA_020968095.1
FSIS12141715	2021	PDT001106776.1	USA:WA	environmental/other	SAMN20695487	GCA_019533275.1	PDS000038424.26	chicken offal or meat	SAMN20695487; SRS9737127	GCA_019533275.1
FSIS12319624	2023	PDT001612284.1	USA:WA	environmental/other	SAMN33244360	GCA_028590905.1	PDS000038424.26	chicken offal or meat	SAMN33244360; SRS16729728	GCA_028590905.1
FSIS12325227	2023	PDT001908441.1	USA:WA	environmental/other	SAMN37588879	GCA_032234195.1	PDS000038424.26
FSIS21822507	2018	PDT000404717.1	USA:WA	environmental/other	SAMN10392898	GCA_004819205.1	PDS000038424.26	chicken offal or meat	SAMN10392898; SRS4028926
FSIS21925185	2019	PDT000576694.1	USA:WA	environmental/other	SAMN12637994	GCA_008262745.1	PDS000038424.26	chicken offal or meat	SAMN12637994; SRS5320357	GCA_008262745.1
FSIS21925314	2019	PDT000582485.1	USA:WA	environmental/other	SAMN12710492	GCA_008358965.1	PDS000038424.26	chicken offal or meat	SAMN12710492; SRS5359135	GCA_008358965.1
FSIS21925478	2019	PDT000591323.1	USA:WA	environmental/other	SAMN12818441	GCA_008706115.1	PDS000038424.26	chicken offal or meat	SAMN12818441; SRS5420995	GCA_008706115.1
FSIS21926178	2019	PDT000637557.1	USA:WA	environmental/other	SAMN13413376	GCA_010266515.1	PDS000038424.26	chicken offal or meat	SAMN13413376; SRS5729776	GCA_010266515.1
FSIS22026733	2020	PDT000669796.1	USA:WA	environmental/other	SAMN13923417	GCA_010274125.1	PDS000038424.26	chicken offal or meat	SAMN13923417; SRS6062588	GCA_010274125.1
FSIS22027131	2020	PDT000686963.1	USA:WA	environmental/other	SAMN14120622	GCA_011695545.1	PDS000038424.26	chicken offal or meat	SAMN14120622; SRS6155212	GCA_011695545.1
FSIS22027316	2020	PDT000707793.2	USA:WA	environmental/other	SAMN14337279	GCA_011465435.2	PDS000038424.26	chicken offal or meat	SAMN14337279; SRS6287326	GCA_011465435.2
FSIS22027514	2020	PDT000717445.1	USA:WA	environmental/other	SAMN14486179	GCA_012000495.1	PDS000038424.26	chicken offal or meat	SAMN14486179; SRS6402697	GCA_012000495.1
FSIS22130521	2021	PDT000967720.1	USA:WA	environmental/other	SAMN17979705	GCA_016987055.1	PDS000038424.26	chicken offal or meat	SAMN17979705; SRS8279592	GCA_016987055.1
FSIS22131771	2021	PDT001076308.1	USA:WA	environmental/other	SAMN19841334	GCA_019020405.1	PDS000038424.26	chicken offal or meat	SAMN19841334; SRS9267063	GCA_019020405.1
FSIS22132880	2021	PDT001136011.1	USA:WA	environmental/other	SAMN21554871	GCA_020094795.1	PDS000038424.26	chicken offal or meat	SAMN21554871; SRS10272639	GCA_020094795.1
FSIS22209833	2022	PDT001436547.1	USA:WA	environmental/other	SAMN31078091	GCA_025476315.1	PDS000038424.26	chicken offal or meat	SAMN31078091; SRS15267791	GCA_025476315.1
FSIS22313190	2023	PDT001778938.1	USA:WA	environmental/other	SAMN35725546	GCA_032837455.1	PDS000038424.26
FSIS22313882	2023	PDT001850936.1	USA:WA	environmental/other	SAMN36982062	GCA_031677995.1	PDS000038424.26
FSIS22314195	2023	PDT001888395.1	USA:NC	environmental/other	SAMN37421028	GCA_031585595.1	PDS000038424.26
FSIS22314344	2023	PDT001907016.1	USA:WA	environmental/other	SAMN37568224	GCA_032148585.1	PDS000038424.26
FSIS31902397	2019	PDT000551020.1	USA:WA	environmental/other	SAMN12391916	GCA_007870865.1	PDS000038424.26	chicken offal or meat	SAMN12391916; SRS5174887	GCA_007870865.1
R1S1-11A	2020	PDT001873669.1	Canada:British Columbia	environmental/other	SAMN36786918	GCA_031174475.1	PDS000038424.26	broiler environment
R1S1-11B	2020	PDT001873668.1	Canada:British Columbia	environmental/other	SAMN36786919	GCA_031174515.1	PDS000038424.26	broiler environment
R1S1-11C	2020	PDT001873666.1	Canada:British Columbia	environmental/other	SAMN36786920	GCA_031174605.1	PDS000038424.26	broiler environment
R1S2-G1A	2020	PDT001873831.1	Canada:British Columbia	environmental/other	SAMN36786948	GCA_031170155.1	PDS000038424.26	chicken offal or meat
R1S2-G4A	2020	PDT001873830.1	Canada:British Columbia	environmental/other	SAMN36786949	GCA_031170175.1	PDS000038424.26	chicken offal or meat
R1S2-G4B	2020	PDT001873827.1	Canada:British Columbia	environmental/other	SAMN36786950	GCA_031170215.1	PDS000038424.26	chicken offal or meat
R1S2-G4C	2020	PDT001873826.1	Canada:British Columbia	environmental/other	SAMN36786951	GCA_031170235.1	PDS000038424.26	chicken offal or meat
R1S3-21B	2020	PDT001873824.1	Canada:British Columbia	environmental/other	SAMN36786953	GCA_031170375.1	PDS000038424.26	broiler environment
R2S2-12A	2020	PDT001873821.1	Canada:British Columbia	environmental/other	SAMN36786956	GCA_031170295.1	PDS000038424.26	broiler environment
R2S2-12B	2020	PDT001873820.1	Canada:British Columbia	environmental/other	SAMN36786957	GCA_031170355.1	PDS000038424.26	broiler environment
R2S2-12C	2020	PDT001873819.1	Canada:British Columbia	environmental/other	SAMN36786958	GCA_031170395.1	PDS000038424.26	broiler environment
R2S2-15A	2020	PDT001873818.1	Canada:British Columbia	environmental/other	SAMN36786959	GCA_031170435.1	PDS000038424.26	broiler environment
R2S2-15C	2020	PDT001873816.1	Canada:British Columbia	environmental/other	SAMN36786960	GCA_031170455.1	PDS000038424.26	broiler environment
R2S2-18A	2020	PDT001873815.1	Canada:British Columbia	environmental/other	SAMN36786961	GCA_031170475.1	PDS000038424.26	broiler environment
R2S2-18C	2020	PDT001873814.1	Canada:British Columbia	environmental/other	SAMN36786962	GCA_031170495.1	PDS000038424.26	broiler environment
R2S2-5B	2020	PDT001873813.1	Canada:British Columbia	environmental/other	SAMN36786963	GCA_031170515.1	PDS000038424.26	broiler environment
R2S3-8C	2020	PDT001873809.1	Canada:British Columbia	environmental/other	SAMN36786967	GCA_031170595.1	PDS000038424.26	broiler environment
R2S6-21A	2020	PDT001873804.1	Canada:British Columbia	environmental/other	SAMN36786971	GCA_031170745.1	PDS000038424.26	broiler environment
R2S6-21B	2020	PDT001873803.1	Canada:British Columbia	environmental/other	SAMN36786972	GCA_031170715.1	PDS000038424.26	broiler environment
R2S6-21C	2020	PDT001873802.1	Canada:British Columbia	environmental/other	SAMN36786973	GCA_031170735.1	PDS000038424.26	broiler environment
sample168_T1	2013	13-017634-0008	Canada:British Columbia	environmental/other			outgroup
sample225_T1	2013	13-030260-0017	Canada:British Columbia	environmental/other			outgroup
sample228_T1	2013	13-030281-0009	Canada:British Columbia	environmental/other			outgroup
sample323_T1	2013	13-048032-0020	Canada:British Columbia	environmental/other			outgroup
sample325_T1	2013	13-049084-0007	Canada:British Columbia	environmental/other			outgroup
sample507_T1	2013	13-079145-0018	Canada:British Columbia	environmental/other			outgroup
sample520_T1	2013	13-081560-0034	Canada:British Columbia	environmental/other			outgroup
sample566_T1	2013	13-090637-0020	Canada:British Columbia	environmental/other			outgroup
sample569_T1	2013	13-090661-0027	Canada:British Columbia	environmental/other			outgroup
sample575_T1	2013	13-090984-0017	Canada:British Columbia	environmental/other			outgroup
